# Supplementary material for: Paclitaxel Chemotherapy Elicits Widespread Brain Anisotropy Changes in a Comprehensive Mouse Model of Breast Cancer Survivorship: Evidence From In Vivo Diffusion Weighted Imaging
Source: Front Oncol. 2022 Mar 23;12:798704. doi: 10.3389/fonc.2022.798704 (PMC8984118; doi:10.3389/fonc.2022.798704)
Supplement: Supplementary file 5 [file Table_1.xlsx]

## Sheet: Supp Table 1. FA after 1 dose
Supplemental Table 1. Fractional anisotropy after 1 dose of Paclitaxel
	Vehicle			Paclitaxel
Brain Area	Avg	SD		Avg	SD	P val
prepositus area	0.336667	0.0995322		0.244	0.0450555	0.0881733
5th cerebellar lobule	0.256667	0.0471876		0.22	0.0158114	0.133512
6th cerebellar lobule	0.273333	0.0273252		0.246	0.0288097	0.141327
2nd cerebellar lobule	0.296667	0.0602218		0.246	0.0391152	0.141456
3rd cerebellar lobule	0.246667	0.0301109		0.222	0.0178885	0.143439
10th cerebellar lobule	0.343333	0.0804156		0.28	0.0452769	0.153539
anterior cingulate area	0.235	0.0258844		0.212	0.0228035	0.156418
vestibular area	0.331667	0.0563619		0.278	0.0605805	0.162619
medial lemniscus	0.333333	0.0691857		0.262	0.0875785	0.164756
stria terminalis	0.36	0.0654217		0.306	0.060663	0.192813
habenular area	0.273333	0.0527889		0.234	0.0403733	0.206132
lateral caudal hypothalamic area	0.37	0.0641872		0.318	0.0657267	0.218243
dorsal hippocampal commissure	0.278333	0.0479236		0.246	0.0288097	0.22051
pedunculopontine tegmental area	0.295	0.0605805		0.252	0.0454973	0.224115
visual 1 ctx	0.206667	0.0258199		0.226	0.0230217	0.226872
dorsal raphe	0.266667	0.0557375		0.23	0.0353553	0.236708
reticular thalamic area	0.406667	0.0250333		0.378	0.0491935	0.241199
parafascicular thalamic area	0.283333	0.0496655		0.248	0.0481664	0.264221
paraventricular hypothalamic area	0.291667	0.0670572		0.246	0.0650385	0.283805
8th cerebellar lobule	0.305	0.0671565		0.266	0.0472229	0.304376
pontine reticular nucleus oral	0.31	0.0782304		0.258	0.0798123	0.304917
solitary tract area	0.325	0.099549		0.268	0.0683374	0.307762
forceps minor corpus callosum	0.331667	0.0348807		0.31	0.0353553	0.334529
granular cell layer	0.245	0.0450555		0.218	0.0443847	0.345176
reticulotegmental nucleus	0.288333	0.0921774		0.236	0.0835464	0.354021
posterior hypothalamic area	0.301667	0.0820772		0.26	0.0533854	0.356342
reuniens thalamic area	0.28	0.0745654		0.238	0.0697854	0.363583
anterior pretectal thalamic area	0.266667	0.0216025		0.248	0.0420714	0.36539
pontine area	0.293333	0.0868716		0.242	0.0920326	0.366751
9th cerebellar lobule	0.318333	0.112502		0.266	0.0541295	0.368503
cerebral peduncle	0.34	0.0442719		0.312	0.055857	0.376954
orbital ctx	0.27	0.0275681		0.254	0.0304959	0.384496
retrosplenial caudal ctx	0.231667	0.017224		0.222	0.0178885	0.386016
glomerular layer	0.211667	0.0624233		0.18	0.0538516	0.396701
ambiguus area	0.17	0.0989949		0.224	0.103102	0.399519
locus ceruleus	0.343333	0.0598888		0.316	0.0391152	0.405273
pontine reticular nucleus caudal	0.276667	0.0809115		0.236	0.0750333	0.413616
inferior colliculus	0.251667	0.022286		0.242	0.0130384	0.416567
parietal ctx	0.201667	0.0213698		0.212	0.0192354	0.425581
gigantocelllaris reticular area	0.291667	0.132124		0.236	0.0823408	0.4359
lateral rostral hypothalamic area	0.326667	0.0739369		0.292	0.0668581	0.440073
medial geniculate	0.291667	0.0487511		0.268	0.0481664	0.441023
lateral reticular area	0.135	0.102323		0.19	0.1251	0.44228
lateral lemniscus	0.376667	0.0686052		0.336	0.114149	0.482501
medial dorsal thalamic area	0.291667	0.0617792		0.268	0.0408656	0.483664
parvicellular reticular area	0.3	0.0867179		0.264	0.0753658	0.486171
retrosplenial rostral ctx	0.206667	0.0163299		0.198	0.0238747	0.493147
extended amydala	0.333333	0.0653197		0.308	0.054037	0.507133
cerebellar nuclear area	0.321667	0.0475044		0.302	0.0481664	0.513935
zona incerta	0.336667	0.0714609		0.308	0.0676018	0.514511
insular rostral ctx	0.231667	0.0416733		0.214	0.0450555	0.516509
periaqueductal gray	0.268333	0.0386868		0.252	0.0414729	0.516518
posterior thalamic area	0.263333	0.0714609		0.238	0.0535724	0.530465
medial mammillary area	0.273333	0.0650128		0.244	0.0844393	0.530582
primary motor ctx	0.23	0.0316228		0.242	0.0311448	0.543793
principal sensory nucleus trigeminal	0.325	0.0568331		0.298	0.085557	0.545862
caudal piriform ctx	0.241667	0.0658534		0.218	0.0580517	0.547309
lateral geniculate	0.278333	0.0397073		0.262	0.0481664	0.552096
lemniscal area	0.326667	0.0602218		0.308	0.0356371	0.558856
ventricle	0.316667	0.0216025		0.306	0.0391152	0.579523
medial septal area	0.331667	0.0886378		0.308	0.0268328	0.581959
medullary reticular ventral area	0.19	0.126965		0.23	0.1	0.5822
CA3	0.261667	0.0487511		0.244	0.0541295	0.582813
prelimbic ctx	0.25	0.0409878		0.238	0.0258844	0.586008
caudate putamen	0.273333	0.0454606		0.258	0.0443847	0.587253
flocculus cerebellum	0.293333	0.0568038		0.27	0.0827647	0.59304
paramedian lobule	0.298333	0.0617792		0.278	0.0593296	0.593614
optic tract	0.431667	0.11071		0.398	0.0870057	0.594901
median raphe area	0.308333	0.0951665		0.284	0.0409878	0.609833
mesencephalic reticular formation	0.286667	0.0665332		0.268	0.0544977	0.62809
basal amygdaloid area	0.248333	0.065549		0.228	0.0697854	0.630606
superior colliculus	0.243333	0.0233809		0.236	0.0270185	0.640485
anterior hypothalamic area	0.221667	0.0970395		0.194	0.091815	0.641174
ventral thalamic area	0.298333	0.0598052		0.282	0.0535724	0.648
accumbens core	0.27	0.091433		0.248	0.0535724	0.648023
cortical amygdaloid area	0.166667	0.0821381		0.19	0.0845577	0.65434
olivary complex	0.258333	0.0785918		0.236	0.0826438	0.657372
external capsule	0.255	0.0388587		0.246	0.0230217	0.660971
corpus callosum	0.248333	0.0495648		0.236	0.0384708	0.66135
crus of ansiform lobule	0.278333	0.0475044		0.268	0.0216795	0.665985
cuneate area	0.241667	0.0851861		0.22	0.0774597	0.67227
globus pallidus	0.33	0.0497996		0.318	0.0414729	0.678593
secondary motor ctx	0.23	0.0316228		0.24	0.0458258	0.678718
secondary somaotsensory ctx	0.213333	0.0377712		0.202	0.0501996	0.678734
dorsal medial hypothalamic area	0.288333	0.0691134		0.27	0.0748331	0.682788
7th cerebellar lobule	0.293333	0.0539135		0.282	0.0349285	0.696361
anterior thalamic area	0.296667	0.0320416		0.286	0.0550454	0.696832
intermediate reticular area	0.268333	0.113563		0.244	0.0795613	0.696856
fimbria hippocampus	0.351667	0.0256255		0.342	0.0526308	0.698762
ventral tegmental area	0.275	0.0786766		0.258	0.0641872	0.707941
ventral medial hypothalamic area	0.216667	0.106521		0.19	0.128452	0.714827
lateral dorsal thalamic area	0.283333	0.0408248		0.27	0.0768115	0.720184
central medial thalamic area	0.261667	0.0762671		0.246	0.0654217	0.726357
4th cerebellar lobule	0.273333	0.0382971		0.264	0.0482701	0.728364
primary somatosensory ctx	0.215	0.0164317		0.22	0.03	0.732875
substantia nigra	0.321667	0.0738693		0.308	0.054037	0.739459
CA1	0.27	0.0424264		0.262	0.0414729	0.760294
subiculum	0.288333	0.030605		0.282	0.0370135	0.762704
lateral posterior thalamic area	0.233333	0.0500666		0.224	0.0502991	0.765662
bed nucleus stria terminalis	0.286667	0.0703325		0.276	0.0378153	0.768903
infralimbic ctx	0.223333	0.0496655		0.214	0.0541295	0.772357
pyramidal tracts	0.233333	0.110574		0.214	0.104547	0.774093
central amygdaloid area	0.295	0.0561249		0.304	0.0472229	0.782921
accumbens shell	0.221667	0.134375		0.202	0.0864292	0.785004
fornix	0.32	0.0489898		0.33	0.0710634	0.788711
claustrum	0.258333	0.033116		0.252	0.0432435	0.789088
anterior commissure	0.275	0.0791833		0.264	0.0550454	0.799678
transverse fibers pons	0.283333	0.0920145		0.302	0.145155	0.800786
medullary reticular dorsal area	0.18	0.0979796		0.194	0.0937017	0.815271
dentate gyrus	0.246667	0.0454606		0.24	0.0479583	0.818473
rostral piriform ctx	0.165	0.0836062		0.176	0.0719722	0.822498
medial amygdaloid area	0.273333	0.084538		0.262	0.0804363	0.826094
anterior amygdaloid area	0.161667	0.112502		0.176	0.105024	0.833288
endopiriform area	0.221667	0.063692		0.214	0.0550454	0.837582
decussation superior cerebellar peduncle	0.33	0.0923038		0.34	0.0689202	0.846218
internal capsule	0.406667	0.0377712		0.402	0.0414729	0.849489
spinal trigeminal nuclear area	0.19	0.0695701		0.182	0.0657267	0.850023
parabrachial area	0.323333	0.0546504		0.318	0.0349285	0.855262
simple lobule cerebellum	0.273333	0.0314113		0.27	0.0291548	0.860449
lateral amygdaloid area	0.273333	0.0602218		0.268	0.0356371	0.866154
insular caudal ctx	0.201667	0.0381663		0.206	0.0450555	0.866494
diagonal band of Broca	0.201667	0.125127		0.19	0.0977241	0.869262
stria medullaris	0.286667	0.0287518		0.282	0.0622093	0.872523
facial nucleus	0.238333	0.0861201		0.23	0.0972111	0.883403
medial preoptic area	0.205	0.11095		0.198	0.0752994	0.907508
interpeduncular area	0.295	0.0801873		0.29	0.0561249	0.909352
anterior olfactory area	0.25	0.0629285		0.246	0.0531977	0.913021
entorhinal ctx	0.255	0.0383406		0.252	0.055857	0.918257
temporal ctx	0.24	0.0303315		0.242	0.0327109	0.918563
ventral pallidum	0.191667	0.106849		0.186	0.0898888	0.927251
tenia tecta ctx	0.186667	0.0968848		0.182	0.0725948	0.931299
frontal association ctx	0.228333	0.0354495		0.23	0.04	0.943156
lateral paragigantocellular area	0.225	0.120789		0.22	0.12145	0.947122
auditory ctx	0.225	0.0367423		0.224	0.0391152	0.96612
paraventricular thalamic area	0.275	0.0378153		0.274	0.0378153	0.96612
olfactory tubercles	0.0983333	0.113387		0.1	0.0908295	0.979457
lateral septal area	0.291667	0.0733258		0.292	0.0580517	0.993621
lateral preoptic area	0.21	0.112071		0.21	0.0827647	1
pituitary	0.2	0.0862554		0.2	0.132853	1
olivary area	0	0		0	0	#DIV/0!
