# Supplementary material for: Paclitaxel Chemotherapy Elicits Widespread Brain Anisotropy Changes in a Comprehensive Mouse Model of Breast Cancer Survivorship: Evidence From In Vivo Diffusion Weighted Imaging
Source: Front Oncol. 2022 Mar 23;12:798704. doi: 10.3389/fonc.2022.798704 (PMC8984118; doi:10.3389/fonc.2022.798704)
Supplement: Supplementary file 6 [file Table_2.xlsx]

## Sheet: Supp Table 2. ADC after 1 dose
Supplemental Table 2. Apparent diffusion coefficient after 1 dose of Paclitaxel
	Vehicle			Paclitaxel
Brain Area	Avg	SD		Avg	SD	P val
dorsal hippocampal commissure	2.12833	0.120568	>	1.9125	0.103078	0.0191513
medullary reticular dorsal area	1.23167	0.602708		2.055	0.592087	0.0657636
ambiguus area	1.10833	0.56623		1.7425	0.396768	0.0898745
medullary reticular ventral area	1.225	0.741856		2.085	0.600083	0.0904138
granular cell layer	1.98333	0.200666		1.665	0.33946	0.0960253
2nd cerebellar lobule	2.14667	0.133066		1.95	0.221961	0.114227
forceps minor corpus callosum	2.12667	0.0806639		1.9675	0.209344	0.123344
external capsule	2.09667	0.0904802		1.965	0.158008	0.128491
flocculus cerebellum	1.39333	0.15397		1.6025	0.245408	0.132356
cerebellar nuclear area	2.005	0.153981		1.7975	0.248646	0.137763
superior colliculus	2.36	0.122311		2.19	0.209284	0.139547
claustrum	2.15167	0.109621		1.975	0.243653	0.151362
anterior thalamic area	2.32833	0.0733258		2.135	0.294109	0.152077
intermediate reticular area	1.75333	0.405496		2.1875	0.489515	0.163934
infralimbic ctx	2.15833	0.0936839		1.975	0.289425	0.17751
corpus callosum	2.22	0.0876356		2.1375	0.0846069	0.177834
lateral reticular area	0.801667	0.576209		1.31	0.598498	0.214911
fimbria hippocampus	2.26333	0.0804156		2.13	0.228035	0.215121
subiculum	2.14833	0.123031		2.015	0.195363	0.217154
orbital ctx	2.17	0.117132		2.01	0.262552	0.218321
periaqueductal gray	2.37667	0.100731		2.1975	0.316373	0.221732
CA1	2.18167	0.0837655		2.055	0.217639	0.22381
medial dorsal thalamic area	2.36667	0.100133		2.1775	0.339546	0.224255
7th cerebellar lobule	1.97333	0.204124		2.155	0.248395	0.240087
lateral amygdaloid area	2.26333	0.130179		2.0675	0.36573	0.253327
reticular thalamic area	2.16667	0.0615359		2	0.33892	0.260369
locus ceruleus	2.38167	0.142466		2.185	0.373675	0.266459
mesencephalic reticular formation	2.14667	0.108197		1.9725	0.341504	0.266613
lateral dorsal thalamic area	2.17333	0.070899		2.01	0.334265	0.26732
4th cerebellar lobule	2.07167	0.163636		1.935	0.200083	0.268808
spinal trigeminal nuclear area	1.28667	0.396972		1.6225	0.502485	0.270498
medial geniculate	2.11667	0.100929		1.9575	0.314258	0.270544
zona incerta	2.115	0.0900555		1.935	0.37108	0.275288
lateral geniculate	2.09333	0.0784007		1.9575	0.278732	0.279952
medial septal area	2.24333	0.133066		2.0575	0.380646	0.292913
ventral thalamic area	2.12833	0.0752108		1.9875	0.301814	0.293706
stria medullaris	2.63333	0.252243		2.36	0.537959	0.303487
stria terminalis	2.13833	0.103618		1.9975	0.295226	0.303641
posterior thalamic area	2.16667	0.0920145		2.025	0.304248	0.304442
parabrachial area	2.155	0.102127		1.995	0.347611	0.30797
ventricle	2.43167	0.144695		2.2425	0.406069	0.315557
glomerular layer	1.815	0.225189		1.5425	0.577314	0.317315
parafascicular thalamic area	2.23	0.0971597		2.085	0.320468	0.317573
10th cerebellar lobule	1.99	0.132514		1.8525	0.278253	0.317984
CA3	2.195	0.0831264		2.0625	0.299374	0.322672
lemniscal area	2.245	0.128647		2.0925	0.3316	0.328633
internal capsule	2.12333	0.0939503		1.965	0.367197	0.330586
6th cerebellar lobule	2.2	0.257138		2.36	0.231373	0.346445
vestibular area	2.20833	0.0926103		2.0625	0.351888	0.349927
lateral septal area	2.27333	0.0739369		2.13	0.358422	0.356903
fornix	2.36	0.144914		2.17	0.457894	0.359634
caudate putamen	2.09333	0.0968848		1.97	0.298329	0.363031
decussation superior cerebellar peduncle	2.07	0.0829458		1.9525	0.28941	0.363617
dentate gyrus	2.17667	0.107269		2.0625	0.26663	0.364552
gigantocelllaris reticular area	1.825	0.460728		2.105	0.435546	0.364766
cerebral peduncle	1.91333	0.140238		1.8	0.237627	0.365287
globus pallidus	2.12667	0.0864099		1.9925	0.338169	0.368412
ventral tegmental area	2.19	0.101587		2.035	0.404351	0.383271
central amygdaloid area	2.27167	0.129987		2.1	0.458112	0.399363
central medial thalamic area	2.20333	0.105767		2.065	0.37036	0.401171
cuneate area	1.60167	0.43568		1.8525	0.462124	0.408766
basal amygdaloid area	2.065	0.281762		1.89	0.380789	0.42493
lateral posterior thalamic area	2.15833	0.0788458		2.045	0.332516	0.433555
reuniens thalamic area	2.23167	0.0767898		2.095	0.409023	0.435156
posterior hypothalamic area	2.24	0.138852		2.0975	0.406233	0.440342
caudal piriform ctx	1.86833	0.214794		1.75	0.24873	0.444824
dorsal medial hypothalamic area	2.13167	0.259955		1.9675	0.416043	0.459531
insular rostral ctx	2.08833	0.11071		1.9875	0.295677	0.459657
auditory ctx	2.37	0.184391		2.235	0.36973	0.459702
retrosplenial caudal ctx	2.46833	0.128595		2.405	0.12261	0.459889
anterior pretectal thalamic area	2.42167	0.102648		2.29	0.410284	0.461994
paraventricular hypothalamic area	2.23667	0.0799166		2.0925	0.462484	0.463606
anterior amygdaloid area	1.09667	0.629529		1.46	0.887619	0.466938
insular caudal ctx	2.09833	0.107409		2.0075	0.269861	0.470537
median raphe area	2.22	0.090111		2.09	0.418808	0.470969
habenular area	2.725	0.120955		2.5725	0.497016	0.48014
substantia nigra	2.10333	0.130639		1.98	0.386523	0.48053
paraventricular thalamic area	2.625	0.170029		2.475	0.470213	0.48548
parvicellular reticular area	1.885	0.306447		2.0425	0.396011	0.496814
anterior commissure	2.10667	0.171891		1.9825	0.389904	0.503668
3rd cerebellar lobule	2.14167	0.183458		2.07	0.106771	0.505034
secondary somaotsensory ctx	2.21167	0.113915		2.1125	0.357806	0.534826
interpeduncular area	2.09	0.111176		1.985	0.386307	0.537248
lateral caudal hypothalamic area	2.005	0.179861		1.8875	0.399781	0.538239
facial nucleus	1.48	0.413231		1.6525	0.447092	0.54816
anterior olfactory area	1.81333	0.245411		1.7025	0.324384	0.553527
medial mammillary area	2.17333	0.366097		1.9675	0.718627	0.561685
rostral piriform ctx	1.26167	0.518938		1.475	0.627455	0.57277
pituitary	1.935	0.88147		1.5725	1.21453	0.596681
olfactory tubercles	0.595	0.724231		0.88	0.933559	0.600158
simple lobule cerebellum	2.06167	0.222658		1.975	0.298608	0.611179
extended amydala	2.06	0.228386		1.9625	0.370439	0.616493
pontine reticular nucleus oral	1.97	0.140855		1.88	0.406202	0.622753
pontine area	1.79833	0.423954		1.645	0.572276	0.637383
diagonal band of Broca	1.23667	0.696754		1.465	0.791644	0.642668
lateral paragigantocellular area	1.37167	0.563078		1.55	0.649974	0.655936
5th cerebellar lobule	2.09167	0.181485		2.0475	0.0741058	0.661416
medial lemniscus	1.95167	0.139917		1.8625	0.465287	0.663308
lateral lemniscus	2.125	0.32328		2.0075	0.520857	0.667861
entorhinal ctx	1.86833	0.170108		1.82	0.179258	0.677613
cortical amygdaloid area	1.19667	0.421695		1.315	0.435163	0.678872
pedunculopontine tegmental area	2.21667	0.136186		2.1475	0.383003	0.688904
transverse fibers pons	1.65833	0.53946		1.7975	0.526585	0.697338
lateral rostral hypothalamic area	1.93	0.349457		1.8275	0.458939	0.697552
accumbens core	1.95167	0.286804		1.8725	0.363169	0.709445
ventral pallidum	1.355	0.564438		1.5025	0.641736	0.71077
paramedian lobule	1.755	0.225366		1.81	0.218632	0.712181
primary somatosensory ctx	2.445	0.174442		2.3775	0.402689	0.720907
inferior colliculus	2.33667	0.165731		2.295	0.196893	0.726351
pyramidal tracts	1.52667	0.444462		1.6425	0.574884	0.727607
8th cerebellar lobule	1.93	0.270629		1.9925	0.268871	0.729139
frontal association ctx	2.20333	0.318287		2.12	0.544365	0.765142
solitary tract area	1.97333	0.347141		2.0475	0.412906	0.766019
retrosplenial rostral ctx	2.50667	0.228444		2.46	0.262679	0.772614
bed nucleus stria terminalis	2.27333	0.102111		2.22	0.440908	0.776839
medial preoptic area	1.505	0.658597		1.6325	0.726286	0.780333
primary motor ctx	2.50667	0.204613		2.4475	0.45712	0.783983
accumbens shell	1.465	0.567688		1.56	0.617468	0.808301
prepositus area	2.425	0.256807		2.3675	0.505462	0.815886
prelimbic ctx	2.13667	0.1216		2.1025	0.345	0.825336
reticulotegmental nucleus	2.04	0.215778		1.995	0.435163	0.831133
ventral medial hypothalamic area	1.55	0.751824		1.445	0.979166	0.852021
medial amygdaloid area	1.87	0.350599		1.8225	0.576794	0.873877
anterior cingulate area	2.37	0.111355		2.3525	0.261327	0.885673
optic tract	1.93167	0.352501		1.8925	0.517647	0.889246
crus of ansiform lobule	2.005	0.246313		2.0275	0.243909	0.890566
temporal ctx	2.49833	0.326338		2.465	0.458294	0.895593
lateral preoptic area	1.52667	0.642578		1.58	0.669975	0.902433
secondary motor ctx	2.42833	0.264758		2.4	0.523705	0.911574
parietal ctx	2.58833	0.28181		2.6075	0.422877	0.93287
tenia tecta ctx	1.44667	0.423918		1.47	0.5432	0.940859
olivary complex	1.6	0.429837		1.62	0.444372	0.945009
9th cerebellar lobule	1.775	0.418366		1.79	0.271784	0.951497
pontine reticular nucleus caudal	1.95	0.203666		1.94	0.401082	0.959224
dorsal raphe	2.35333	0.162193		2.3625	0.393309	0.959769
endopiriform area	1.805	0.306904		1.8125	0.330189	0.971556
visual 1 ctx	2.62833	0.376001		2.635	0.367197	0.978573
principal sensory nucleus trigeminal	1.88167	0.181815		1.885	0.30315	0.982991
anterior hypothalamic area	1.55333	0.607904		1.56	0.702614	0.987618
olivary area	0	0		0	0	#DIV/0!
