# Supplementary material for: Paclitaxel Chemotherapy Elicits Widespread Brain Anisotropy Changes in a Comprehensive Mouse Model of Breast Cancer Survivorship: Evidence From In Vivo Diffusion Weighted Imaging
Source: Front Oncol. 2022 Mar 23;12:798704. doi: 10.3389/fonc.2022.798704 (PMC8984118; doi:10.3389/fonc.2022.798704)
Supplement: Supplementary file 7 [file Table_3.xlsx]

## Sheet: Supp Table 3. RA after 1 dose
Supplementary Table 3. Radial anisotropy after 1 dose of Paclitaxel
	Vehicle			Paclitaxel
Brain Area	Avg	SD		Avg	SD	P val
dorsal hippocampal commissure	0.605	0.03937		0.556	0.0391152	0.0693329
granular cell layer	0.571667	0.0519294		0.492	0.0936483	0.106893
external capsule	0.608333	0.0213698		0.572	0.0454973	0.113789
cerebellar nuclear area	0.555	0.0308221		0.502	0.0697854	0.125901
superior colliculus	0.688333	0.0318852		0.642	0.0597495	0.133416
medullary reticular dorsal area	0.335	0.163921		0.512	0.230043	0.17022
7th cerebellar lobule	0.558333	0.0526941		0.608	0.0584808	0.172451
internal capsule	0.541667	0.0354495		0.494	0.070214	0.177098
ambiguus area	0.308333	0.156258		0.436	0.15566	0.209503
claustrum	0.623333	0.0258199		0.582	0.0725948	0.222447
medullary reticular ventral area	0.33	0.199399		0.504	0.24224	0.222879
parabrachial area	0.596667	0.0216025		0.55	0.0860233	0.227946
glomerular layer	0.521667	0.0587934		0.44	0.142653	0.229882
subiculum	0.605	0.0314643		0.572	0.054037	0.236682
CA1	0.625	0.0083666		0.592	0.066106	0.251883
decussation superior cerebellar peduncle	0.57	0.0428952		0.52	0.0940744	0.270915
4th cerebellar lobule	0.595	0.0388587		0.56	0.06	0.271895
orbital ctx	0.618333	0.0285774		0.582	0.070852	0.276666
corpus callosum	0.643333	0.0206559		0.624	0.0343511	0.277049
cerebral peduncle	0.516667	0.0307679		0.482	0.0676018	0.286829
intermediate reticular area	0.48	0.0929516		0.574	0.179805	0.291215
flocculus cerebellum	0.381667	0.0365605		0.422	0.0807465	0.298248
lateral lemniscus	0.548333	0.0934701		0.46	0.177341	0.315457
lemniscal area	0.621667	0.056006		0.576	0.0873499	0.319979
2nd cerebellar lobule	0.598333	0.0194079		0.57	0.0632456	0.321231
stria medullaris	0.746667	0.0840635		0.67	0.155403	0.322963
ventricle	0.676667	0.037238		0.63	0.107005	0.340324
mesencephalic reticular formation	0.605	0.0273861		0.566	0.0912688	0.341813
infralimbic ctx	0.633333	0.0196638		0.596	0.0896103	0.342379
6th cerebellar lobule	0.631667	0.073598		0.674	0.0658027	0.345589
periaqueductal gray	0.681667	0.0194079		0.646	0.0876356	0.353336
fimbria hippocampus	0.61	0.0244949		0.584	0.0610737	0.361061
anterior thalamic area	0.65	0.0236643		0.614	0.0898888	0.366095
lateral amygdaloid area	0.65	0.0357771		0.608	0.102811	0.370254
vestibular area	0.606667	0.0121106		0.566	0.107378	0.376252
auditory ctx	0.696667	0.0504645		0.656	0.0944987	0.383904
lateral reticular area	0.215	0.155274		0.306	0.181604	0.392945
caudate putamen	0.6	0.0209762		0.57	0.0796869	0.394271
forceps minor corpus callosum	0.575	0.0273861		0.552	0.0597495	0.418089
fornix	0.65	0.0589915		0.6	0.131529	0.421717
spinal trigeminal nuclear area	0.355	0.105214		0.42	0.163248	0.444193
lateral dorsal thalamic area	0.608333	0.0147196		0.574	0.105024	0.444286
medial dorsal thalamic area	0.668333	0.0515429		0.632	0.0978264	0.448332
central amygdaloid area	0.638333	0.0354495		0.596	0.126412	0.44897
retrosplenial caudal ctx	0.721667	0.0386868		0.704	0.0350714	0.452116
basal amygdaloid area	0.59	0.0729383		0.548	0.10895	0.464135
interpeduncular area	0.581667	0.0360093		0.548	0.104738	0.47629
reticular thalamic area	0.55	0.0219089		0.524	0.0832466	0.476878
CA3	0.63	0.0167332		0.602	0.0920326	0.478997
dentate gyrus	0.63	0.02		0.606	0.0776531	0.480637
pituitary	0.55	0.256749		0.428	0.29853	0.484118
medial septal area	0.618333	0.0386868		0.586	0.103344	0.492773
gigantocelllaris reticular area	0.496667	0.117927		0.558	0.167839	0.494591
pontine area	0.488333	0.107595		0.432	0.156429	0.497367
ventral tegmental area	0.623333	0.0382971		0.588	0.116919	0.499862
lateral geniculate	0.591667	0.017224		0.568	0.0813634	0.500918
facial nucleus	0.408333	0.113915		0.458	0.12112	0.501612
medial geniculate	0.598333	0.022286		0.572	0.0909395	0.506507
paraventricular thalamic area	0.751667	0.063692		0.712	0.125579	0.513221
insular rostral ctx	0.61	0.0244949		0.586	0.0832466	0.514581
globus pallidus	0.578333	0.0325064		0.554	0.0811172	0.514737
lateral septal area	0.643333	0.0233809		0.614	0.105736	0.521421
10th cerebellar lobule	0.54	0.0219089		0.518	0.078867	0.525836
anterior amygdaloid area	0.31	0.175613		0.392	0.238684	0.527477
pontine reticular nucleus oral	0.543333	0.0413118		0.506	0.132966	0.527615
lateral posterior thalamic area	0.633333	0.0121106		0.608	0.0970567	0.537887
rostral piriform ctx	0.36	0.145327		0.42	0.166132	0.538369
substantia nigra	0.576667	0.0432049		0.548	0.102811	0.547396
anterior pretectal thalamic area	0.7	0.0236643		0.67	0.115974	0.547652
simple lobule cerebellum	0.588333	0.0608002		0.562	0.0825833	0.557034
secondary somaotsensory ctx	0.655	0.0367423		0.628	0.101833	0.557517
medial lemniscus	0.526667	0.0338625		0.488	0.152709	0.557708
habenular area	0.783333	0.0476095		0.748	0.137186	0.566623
zona incerta	0.581667	0.0402078		0.554	0.106442	0.567691
ventral thalamic area	0.596667	0.0265832		0.574	0.0904434	0.569838
3rd cerebellar lobule	0.621667	0.0475044		0.606	0.0403733	0.575036
anterior olfactory area	0.51	0.0586515		0.486	0.0829458	0.58766
locus ceruleus	0.64	0.0303315		0.616	0.101637	0.5925
cuneate area	0.44	0.12182		0.486	0.154532	0.593604
caudal piriform ctx	0.531667	0.0495648		0.512	0.0712039	0.602335
insular caudal ctx	0.625	0.0273861		0.606	0.0823408	0.605109
medial mammillary area	0.611667	0.100283		0.566	0.182839	0.610643
cortical amygdaloid area	0.338333	0.111967		0.374	0.11149	0.610896
parafascicular thalamic area	0.63	0.0252982		0.61	0.09	0.612163
principal sensory nucleus trigeminal	0.506667	0.0467618		0.482	0.105688	0.616809
posterior thalamic area	0.621667	0.030605		0.602	0.0909395	0.628127
frontal association ctx	0.638333	0.092826		0.604	0.13704	0.632628
dorsal raphe	0.673333	0.044572		0.696	0.105972	0.643033
central medial thalamic area	0.631667	0.0440076		0.608	0.112561	0.644568
paramedian lobule	0.486667	0.06121		0.504	0.0610737	0.650831
diagonal band of Broca	0.34	0.188255		0.396	0.21594	0.656404
inferior colliculus	0.68	0.0464758		0.666	0.0554977	0.659081
prepositus area	0.66	0.0750999		0.688	0.139176	0.679606
ventral pallidum	0.381667	0.156897		0.424	0.175157	0.6822
anterior commissure	0.598333	0.0325064		0.58	0.105594	0.693746
accumbens shell	0.408333	0.152632		0.446	0.165167	0.703545
primary somatosensory ctx	0.718333	0.0511534		0.7	0.104403	0.71168
8th cerebellar lobule	0.535	0.0700714		0.552	0.0782304	0.712494
endopiriform area	0.526667	0.0831064		0.546	0.0976217	0.730508
entorhinal ctx	0.538333	0.0495648		0.528	0.0506952	0.741061
olfactory tubercles	0.165	0.202855		0.212	0.255773	0.741231
median raphe area	0.613333	0.042269		0.598	0.114761	0.766532
parvicellular reticular area	0.516667	0.0771146		0.536	0.143631	0.781437
medial preoptic area	0.423333	0.184355		0.456	0.195525	0.782219
posterior hypothalamic area	0.625	0.0500999		0.61	0.11811	0.782647
reticulotegmental nucleus	0.571667	0.0604704		0.554	0.139392	0.78396
solitary tract area	0.533333	0.0886942		0.552	0.134052	0.787802
primary motor ctx	0.726667	0.0598888		0.712	0.113446	0.788929
parietal ctx	0.763333	0.0840635		0.778	0.104738	0.802077
9th cerebellar lobule	0.476667	0.112368		0.492	0.0798123	0.804308
dorsal medial hypothalamic area	0.593333	0.0733939		0.578	0.126372	0.806638
bed nucleus stria terminalis	0.643333	0.0242212		0.632	0.110544	0.810695
stria terminalis	0.563333	0.0454606		0.554	0.0826438	0.816987
optic tract	0.466667	0.113608		0.45	0.13784	0.83058
5th cerebellar lobule	0.605	0.0450555		0.6	0.0254951	0.831247
ventral medial hypothalamic area	0.44	0.212885		0.41	0.2503	0.834441
lateral paragigantocellular area	0.376667	0.150687		0.398	0.185391	0.837619
pontine reticular nucleus caudal	0.548333	0.0567157		0.536	0.131453	0.83885
lateral preoptic area	0.43	0.177088		0.452	0.17427	0.840907
temporal ctx	0.733333	0.0924482		0.722	0.109864	0.856479
reuniens thalamic area	0.631667	0.0462241		0.622	0.118828	0.857485
visual 1 ctx	0.771667	0.11089		0.782	0.0923038	0.872126
transverse fibers pons	0.428333	0.155617		0.414	0.144326	0.878658
prelimbic ctx	0.61	0.0384708		0.604	0.0896103	0.884433
pedunculopontine tegmental area	0.621667	0.0292689		0.628	0.106395	0.891021
crus of ansiform lobule	0.57	0.0707107		0.564	0.0801873	0.897894
paraventricular hypothalamic area	0.628333	0.0204124		0.622	0.133116	0.910075
anterior cingulate area	0.691667	0.0386868		0.688	0.0719027	0.916175
retrosplenial rostral ctx	0.738333	0.0679461		0.734	0.0676757	0.918286
lateral caudal hypothalamic area	0.518333	0.0435507		0.514	0.104547	0.927882
pyramidal tracts	0.42	0.110272		0.426	0.175157	0.946197
extended amydala	0.556667	0.0535413		0.554	0.104067	0.957322
olivary complex	0.44	0.124097		0.444	0.122801	0.958519
anterior hypothalamic area	0.435	0.168137		0.44	0.192224	0.964263
tenia tecta ctx	0.411667	0.11479		0.414	0.138852	0.97628
lateral rostral hypothalamic area	0.515	0.0896103		0.514	0.129345	0.98825
medial amygdaloid area	0.515	0.0896103		0.516	0.154693	0.989569
secondary motor ctx	0.703333	0.0750111		0.704	0.128374	0.991642
accumbens core	0.55	0.069282		0.55	0.102956	1
olivary area	0	0		0	0	#DIV/0!
