# Supplementary material for: Paclitaxel Chemotherapy Elicits Widespread Brain Anisotropy Changes in a Comprehensive Mouse Model of Breast Cancer Survivorship: Evidence From In Vivo Diffusion Weighted Imaging
Source: Front Oncol. 2022 Mar 23;12:798704. doi: 10.3389/fonc.2022.798704 (PMC8984118; doi:10.3389/fonc.2022.798704)
Supplement: Supplementary file 8 [file Table_4.xlsx]

## Sheet: Supp Table 4. L1 after chemo 1
Supplemental Table 4. Linear diffusivity after 1 dose of Paclitaxel
	Vehicle			Paclitaxel
Brain Area	Avg	SD		Avg	SD	P val
dorsal hippocampal commissure	0.915	0.0665582	<	0.782	0.0277489	0.00249038
forceps minor corpus callosum	0.975	0.0472229	<	0.876	0.0602495	0.0135428
2nd cerebellar lobule	0.945	0.107098	<	0.81	0.06	0.0340322
stria terminalis	1.01	0.0792465		0.886	0.104067	0.0512167
superior colliculus	0.983333	0.060553		0.902	0.0637966	0.0585056
granular cell layer	0.838333	0.106661		0.698	0.112116	0.0626448
cerebellar nuclear area	0.89	0.0961249		0.778	0.0794984	0.0677635
10th cerebellar lobule	0.911667	0.124164		0.774	0.098387	0.0760289
external capsule	0.876667	0.0588784		0.812	0.0460435	0.077286
vestibular area	0.993333	0.0928799		0.852	0.146697	0.0832411
infralimbic ctx	0.89	0.0769415		0.804	0.0723187	0.090519
medial dorsal thalamic area	1.03167	0.0526941		0.938	0.107564	0.0910553
parafascicular thalamic area	0.966667	0.0739369		0.87	0.0982344	0.095033
anterior thalamic area	1.025	0.0480625		0.944	0.095551	0.10044
reuniens thalamic area	0.966667	0.0725718		0.868	0.114324	0.115226
CA3	0.933333	0.0744759		0.852	0.0807465	0.116392
cerebral peduncle	0.88	0.0846168		0.782	0.10616	0.121961
reticular thalamic area	1.06833	0.0318852		0.968	0.143422	0.12691
lateral dorsal thalamic area	0.951667	0.0624233		0.872	0.0960208	0.130774
locus ceruleus	1.1	0.122147		0.974	0.128957	0.130932
ventral thalamic area	0.936667	0.0801665		0.856	0.0801873	0.130968
habenular area	1.15833	0.0591326		1.044	0.158997	0.134424
periaqueductal gray	1.015	0.076092		0.928	0.100349	0.135812
zona incerta	0.953333	0.0811583		0.854	0.120333	0.136963
orbital ctx	0.933333	0.0650128		0.854	0.0960729	0.137268
lemniscal area	1.00833	0.0526941		0.922	0.119038	0.141819
paraventricular hypothalamic area	0.986667	0.0917969		0.878	0.133116	0.143738
subiculum	0.943333	0.0694742		0.88	0.0616441	0.148083
medial lemniscus	0.893333	0.0962635		0.75	0.198116	0.149753
corpus callosum	0.933333	0.068313		0.882	0.0268328	0.150675
medial geniculate	0.92	0.0802496		0.836	0.0978775	0.151524
claustrum	0.903333	0.0628225		0.838	0.0762889	0.153028
retrosplenial caudal ctx	1.02333	0.0546504		0.976	0.0439318	0.153645
pontine reticular nucleus oral	0.885	0.102518		0.76	0.162788	0.154299
mesencephalic reticular formation	0.933333	0.0989276		0.836	0.109225	0.155292
ventricle	1.08167	0.0757408		0.984	0.132401	0.158096
stria medullaris	1.14	0.0841427		1.026	0.158367	0.159619
lateral caudal hypothalamic area	0.963333	0.11639		0.842	0.149733	0.164046
4th cerebellar lobule	0.881667	0.0906458		0.812	0.054037	0.16719
CA1	0.933333	0.0671317		0.872	0.0690652	0.170517
3rd cerebellar lobule	0.896667	0.0966782		0.828	0.0414729	0.175833
prepositus area	1.105	0.166703		0.958	0.164225	0.176722
posterior thalamic area	0.923333	0.0945868		0.842	0.0898332	0.180449
lateral geniculate	0.903333	0.0598888		0.838	0.0936483	0.19335
posterior hypothalamic area	0.991667	0.111071		0.896	0.11908	0.201669
central medial thalamic area	0.936667	0.0835863		0.862	0.103779	0.218006
glomerular layer	0.773333	0.116905		0.64	0.213659	0.219838
5th cerebellar lobule	0.883333	0.106896		0.816	0.0439318	0.222665
ventral tegmental area	0.945	0.100747		0.858	0.120291	0.223369
anterior pretectal thalamic area	1.02333	0.0546504		0.952	0.12518	0.236427
reticulotegmental nucleus	0.898333	0.139487		0.786	0.15582	0.238588
median raphe area	0.99	0.120996		0.892	0.138275	0.241101
insular rostral ctx	0.863333	0.0677249		0.802	0.0947101	0.241787
lateral posterior thalamic area	0.89	0.069857		0.828	0.0960208	0.246032
fornix	1.05667	0.0656252		0.982	0.133116	0.254599
dorsal medial hypothalamic area	0.945	0.133828		0.852	0.119457	0.259573
basal amygdaloid area	0.885	0.1503		0.784	0.125817	0.263803
caudate putamen	0.898333	0.0673548		0.838	0.100349	0.264027
substantia nigra	0.953333	0.104626		0.868	0.134239	0.26554
caudal piriform ctx	0.803333	0.126596		0.726	0.0801873	0.269155
decussation superior cerebellar peduncle	0.933333	0.0847742		0.868	0.100349	0.271104
dentate gyrus	0.915	0.0750333		0.858	0.0867179	0.271946
lateral lemniscus	1.03167	0.145522		0.864	0.321139	0.278334
ambiguus area	0.491667	0.256937		0.67	0.255539	0.280175
fimbria hippocampus	1.04333	0.0516398		0.988	0.10872	0.294349
parabrachial area	0.96	0.0867179		0.89	0.123491	0.29805
lateral amygdaloid area	0.965	0.0868907		0.894	0.12818	0.302558
medullary reticular dorsal area	0.558333	0.279815		0.76	0.335559	0.304489
pedunculopontine tegmental area	0.971667	0.107223		0.898	0.119666	0.309354
medial septal area	1.00333	0.125486		0.92	0.135647	0.317708
pontine area	0.82	0.210523		0.68	0.229347	0.318797
anterior cingulate area	0.983333	0.0427395		0.94	0.0956556	0.341652
pontine reticular nucleus caudal	0.851667	0.123356		0.766	0.160717	0.342506
medullary reticular ventral area	0.561667	0.351535		0.776	0.366579	0.34902
interpeduncular area	0.925	0.108213		0.854	0.135204	0.357677
principal sensory nucleus trigeminal	0.873333	0.0956382		0.792	0.182401	0.365523
globus pallidus	0.968333	0.0627429		0.91	0.146116	0.395855
internal capsule	1.03833	0.0503653		0.97	0.181384	0.395985
simple lobule cerebellum	0.883333	0.104817		0.828	0.0995992	0.396
insular caudal ctx	0.853333	0.0628225		0.816	0.0776531	0.400082
lateral septal area	0.988333	0.100283		0.932	0.113446	0.404375
paraventricular thalamic area	1.125	0.0599166		1.064	0.159311	0.404655
medial mammillary area	0.945	0.172017		0.836	0.256281	0.421234
secondary somaotsensory ctx	0.901667	0.0567157		0.856	0.11908	0.423453
anterior commissure	0.913333	0.126122		0.85	0.128062	0.431431
inferior colliculus	0.976667	0.0771146		0.94	0.0731437	0.442471
extended amydala	0.951667	0.127502		0.89	0.129035	0.447365
optic tract	0.995	0.174327		0.898	0.232852	0.449116
lateral rostral hypothalamic area	0.896667	0.177163		0.818	0.149399	0.452369
lateral reticular area	0.368333	0.268061		0.504	0.305581	0.452525
central amygdaloid area	0.996667	0.0799166		0.94	0.158745	0.460699
auditory ctx	0.976667	0.0847742		0.926	0.136308	0.468983
7th cerebellar lobule	0.863333	0.109301		0.912	0.10616	0.475421
anterior olfactory area	0.791667	0.131212		0.736	0.115239	0.478626
prelimbic ctx	0.916667	0.0598888		0.876	0.121161	0.485291
solitary tract area	0.91	0.198997		0.826	0.188096	0.493197
9th cerebellar lobule	0.823333	0.220333		0.746	0.114586	0.498584
accumbens core	0.851667	0.164367		0.79	0.118954	0.502918
pituitary	0.836667	0.373345		0.674	0.461172	0.533283
entorhinal ctx	0.791667	0.0773089		0.764	0.0646529	0.54127
flocculus cerebellum	0.628333	0.0854205		0.668	0.134425	0.565928
retrosplenial rostral ctx	1.02833	0.0970395		0.996	0.0867756	0.578392
bed nucleus stria terminalis	0.988333	0.0951665		0.944	0.168612	0.595161
dorsal raphe	1.00167	0.10496		0.964	0.127201	0.602864
crus of ansiform lobule	0.863333	0.117075		0.828	0.110544	0.621736
frontal association ctx	0.928333	0.132878		0.88	0.201494	0.643864
primary somatosensory ctx	1.01	0.0729383		0.978	0.146185	0.647093
rostral piriform ctx	0.536667	0.228356		0.596	0.221427	0.673872
anterior amygdaloid area	0.481667	0.286595		0.562	0.329424	0.675188
olivary complex	0.721667	0.195695		0.676	0.165922	0.69
ventral medial hypothalamic area	0.673333	0.324879		0.59	0.356581	0.694538
8th cerebellar lobule	0.856667	0.146652		0.824	0.11393	0.694724
spinal trigeminal nuclear area	0.575	0.188547		0.626	0.233302	0.697213
anterior hypothalamic area	0.685	0.27061		0.626	0.242755	0.715068
paramedian lobule	0.78	0.117983		0.756	0.0976217	0.725501
parvicellular reticular area	0.856667	0.17282		0.816	0.211495	0.733188
intermediate reticular area	0.791667	0.232243		0.842	0.251336	0.737999
6th cerebellar lobule	0.933333	0.116905		0.956	0.107378	0.747535
medial amygdaloid area	0.84	0.181989		0.804	0.192432	0.757422
pyramidal tracts	0.683333	0.233209		0.636	0.267264	0.760656
visual 1 ctx	1.07833	0.15613		1.104	0.142583	0.784253
primary motor ctx	1.05333	0.0861781		1.032	0.165136	0.788477
cortical amygdaloid area	0.523333	0.199566		0.552	0.162234	0.802649
gigantocelllaris reticular area	0.833333	0.250493		0.8	0.229238	0.824627
parietal ctx	1.06	0.11349		1.078	0.153036	0.827537
olfactory tubercles	0.266667	0.318852		0.31	0.355035	0.835805
tenia tecta ctx	0.618333	0.209611		0.598	0.205718	0.875248
facial nucleus	0.663333	0.192631		0.68	0.179165	0.886087
diagonal band of Broca	0.561667	0.323259		0.582	0.285867	0.915358
temporal ctx	1.03167	0.141339		1.022	0.177539	0.921958
accumbens shell	0.648333	0.278454		0.636	0.220862	0.937957
endopiriform area	0.755	0.148425		0.75	0.105357	0.951134
lateral paragigantocellular area	0.62	0.267058		0.61	0.282046	0.953226
ventral pallidum	0.59	0.260231		0.598	0.222194	0.958012
lateral preoptic area	0.665	0.295415		0.66	0.229891	0.976118
secondary motor ctx	1.02167	0.115658		1.024	0.193985	0.980761
medial preoptic area	0.658333	0.297282		0.662	0.252131	0.983105
transverse fibers pons	0.795	0.237129		0.792	0.322754	0.986193
cuneate area	0.721667	0.196206		0.722	0.228517	0.997977
olivary area	0	0		0	0	#DIV/0!
