# Supplementary material for: Paclitaxel Chemotherapy Elicits Widespread Brain Anisotropy Changes in a Comprehensive Mouse Model of Breast Cancer Survivorship: Evidence From In Vivo Diffusion Weighted Imaging
Source: Front Oncol. 2022 Mar 23;12:798704. doi: 10.3389/fonc.2022.798704 (PMC8984118; doi:10.3389/fonc.2022.798704)
Supplement: Supplementary file 9 [file Table_5.xlsx]

## Sheet: Supp Table 5. FA after 6 doses
Supplemental Table 5. Fractional anisotropy after 6 doses of Paclitaxel
	Vehicle			Paclitaxel
Brain Area	Avg	SD		Avg	SD	P val
interpeduncular area	0.256	0.0167332	<	0.3175	0.015	0.000716518
median raphe area	0.258	0.0164317	<	0.32	0.0163299	0.000782832
CA3	0.208	0.0178885	<	0.2575	0.0125831	0.00231382
entorhinal ctx	0.24	0.0234521	<	0.31	0.0258199	0.00374629
lateral caudal hypothalamic area	0.346	0.0288097	<	0.42	0.0216025	0.00380164
posterior hypothalamic area	0.234	0.0250998	<	0.2925	0.0170783	0.00546272
pontine reticular nucleus oral	0.266	0.0207364	<	0.315	0.0173205	0.00693183
lateral lemniscus	0.396	0.0207364	<	0.4525	0.0275379	0.00965474
pontine area	0.28	0.0367423	<	0.3525	0.0221736	0.0107114
anterior thalamic area	0.246	0.0114018	<	0.2775	0.0170783	0.0126545
medial mammillary area	0.262	0.0164317	<	0.32	0.0355903	0.0135875
principal sensory nucleus trigeminal	0.316	0.04219	<	0.3925	0.025	0.0154628
lateral paragigantocellular area	0.198	0.0872926	<	0.3475	0.0386221	0.0160674
lateral rostral hypothalamic area	0.322	0.0238747	<	0.3825	0.0340343	0.0162562
ventral tegmental area	0.238	0.0083666	<	0.275	0.0251661	0.0167151
olivary complex	0.228	0.0544977	<	0.3175	0.0189297	0.0172902
medial lemniscus	0.268	0.0248998	<	0.3275	0.0340343	0.0188199
ambiguus area	0.184	0.121161	<	0.375	0.0331662	0.0192528
pyramidal tracts	0.214	0.0568331	<	0.3125	0.035	0.019504
caudal piriform ctx	0.23	0.0234521	<	0.3	0.0454606	0.0195978
basal amygdaloid area	0.226	0.0181659	<	0.28	0.0365148	0.0223405
zona incerta	0.28	0.0291548	<	0.3475	0.0411299	0.0232546
reticular thalamic area	0.344	0.0270185	<	0.3875	0.015	0.024288
ventral medial hypothalamic area	0.234	0.0114018	<	0.2975	0.0492443	0.0251645
fornix	0.31	0.0282843	<	0.36	0.0258199	0.0291399
paramedian lobule	0.236	0.0502991	<	0.3075	0.0170783	0.0311139
crus of ansiform lobule	0.248	0.0248998	<	0.2925	0.025	0.0324882
dorsal raphe	0.218	0.00447214	<	0.25	0.0270801	0.0332699
decussation superior cerebellar peduncle	0.294	0.0415933	<	0.35	0.00816497	0.0345333
cerebellar nuclear area	0.292	0.0178885	<	0.33	0.0258199	0.034564
facial nucleus	0.218	0.0563028	<	0.3025	0.0359398	0.0359338
anterior hypothalamic area	0.244	0.0194936	<	0.3075	0.0518813	0.0377282
flocculus cerebellum	0.296	0.0610737	<	0.38	0.0270801	0.0391163
medial amygdaloid area	0.28	0.052915	<	0.35	0.0258199	0.0472574
spinal trigeminal nuclear area	0.212	0.110995	<	0.35	0.0270801	0.0475466
anterior pretectal thalamic area	0.224	0.0114018	<	0.255	0.0264575	0.048264
cuneate area	0.208	0.113666	<	0.36	0.0648074	0.0500055
dentate gyrus	0.206	0.0240832	<	0.2475	0.0287228	0.0500663
cerebral peduncle	0.314	0.0288097	<	0.36	0.0294392	0.0504913
lateral preoptic area	0.244	0.0230217		0.2825	0.0262996	0.0515079
posterior thalamic area	0.22	0.0173205		0.2575	0.030957	0.0536376
ventral thalamic area	0.26	0.0223607		0.2925	0.0189297	0.0540631
stria medullaris	0.26	0.0187083		0.3025	0.0359398	0.0543532	FDR
lateral dorsal thalamic area	0.232	0.0294958		0.2675	0.00957427	0.0562291	p=0.056
substantia nigra	0.298	0.0258844		0.3475	0.0394757	0.0569341
3rd cerebellar lobule	0.208	0.0248998		0.24	0.0141421	0.0571276
pedunculopontine tegmental area	0.234	0.0230217		0.2675	0.0206155	0.0576807
7th cerebellar lobule	0.252	0.0432435		0.3075	0.0262996	0.0601362
cortical amygdaloid area	0.238	0.0605805		0.3175	0.04272	0.0629265
lateral reticular area	0.208	0.16453		0.3925	0.0386221	0.0669067
5th cerebellar lobule	0.208	0.0109545		0.225	0.0129099	0.0694496
medullary reticular dorsal area	0.2	0.136565		0.3475	0.0287228	0.0743688
central medial thalamic area	0.212	0.0083666		0.235	0.0238048	0.0808765
gigantocelllaris reticular area	0.222	0.0471169		0.29	0.0535413	0.0820909
pontine reticular nucleus caudal	0.242	0.0238747		0.28	0.033665	0.087068
intermediate reticular area	0.228	0.0704982		0.31	0.0483046	0.0891472
medial geniculate	0.25	0.0264575		0.285	0.0264575	0.0892243
CA1	0.23	0.0273861		0.27	0.033665	0.0892243
retrosplenial caudal ctx	0.22	0.0141421		0.245	0.0238048	0.0892243
lemniscal area	0.298	0.0238747		0.3425	0.0434933	0.0897808
paraventricular thalamic area	0.25	0.0141421		0.2825	0.0340343	0.0907581
olfactory tubercles	0.268	0.0192354		0.335	0.0754983	0.093724
8th cerebellar lobule	0.24	0.0570088		0.3	0.0258199	0.0946177
diagonal band of Broca	0.26	0.0158114		0.2975	0.0411299	0.0995592
central amygdaloid area	0.306	0.0167332		0.3375	0.0330404	0.103068
dorsal medial hypothalamic area	0.256	0.0114018		0.3125	0.0675154	0.103624
9th cerebellar lobule	0.232	0.0831865		0.3225	0.055	0.104934
periaqueductal gray	0.228	0.0130384		0.2525	0.0262996	0.10819
bed nucleus stria terminalis	0.26	0.01		0.29	0.0355903	0.110634
medullary reticular ventral area	0.212	0.143422		0.345	0.0208167	0.112481
simple lobule cerebellum	0.234	0.0230217		0.265	0.03	0.121609
pituitary	0.27	0.0504975		0.3175	0.0221736	0.126541
superior colliculus	0.214	0.00894427		0.2325	0.0221736	0.128705
reticulotegmental nucleus	0.24	0.0331662		0.275	0.0264575	0.130591
mesencephalic reticular formation	0.254	0.0114018		0.2775	0.0287228	0.13417
4th cerebellar lobule	0.244	0.0288097		0.28	0.0355903	0.136313
ventral pallidum	0.236	0.00894427		0.275	0.0525991	0.141541
subiculum	0.258	0.0130384		0.2875	0.0377492	0.142333
insular caudal ctx	0.2	0.0158114		0.25	0.0668331	0.14431
parvicellular reticular area	0.25	0.0469042		0.315	0.0732575	0.148268
endopiriform area	0.192	0.0178885		0.235	0.0574456	0.15276
insular rostral ctx	0.204	0.0114018		0.2425	0.0531507	0.153401
rostral piriform ctx	0.226	0.00894427		0.2725	0.0655108	0.15439
2nd cerebellar lobule	0.228	0.0178885		0.245	0.0129099	0.156037
inferior colliculus	0.23	0.02		0.25	0.0182574	0.16579
fimbria hippocampus	0.38	0.0367423		0.43	0.060553	0.167482
internal capsule	0.426	0.0207364		0.46	0.0454606	0.175586
medial preoptic area	0.238	0.0238747		0.2675	0.0359398	0.181631
lateral amygdaloid area	0.234	0.0134164		0.2625	0.0434933	0.202635
claustrum	0.202	0.0148324		0.2375	0.055	0.203296
vestibular area	0.28	0.0223607		0.3125	0.0471699	0.211161
accumbens shell	0.24	0.0212132		0.28	0.0621825	0.215145
secondary somaotsensory ctx	0.196	0.0194936		0.2275	0.0512348	0.240748
anterior amygdaloid area	0.236	0.0240832		0.275	0.0640312	0.243952
solitary tract area	0.252	0.0782304		0.315	0.07	0.249647
lateral posterior thalamic area	0.214	0.0240832		0.235	0.0264575	0.252913
external capsule	0.284	0.031305		0.3125	0.0377492	0.25434
glomerular layer	0.27	0.0324037		0.3075	0.0590903	0.261643
parietal ctx	0.204	0.0240832		0.2275	0.0340343	0.262844
retrosplenial rostral ctx	0.202	0.0268328		0.225	0.0310913	0.271666
stria terminalis	0.35	0.0982344		0.4275	0.0953502	0.272496
tenia tecta ctx	0.246	0.0219089		0.285	0.0704746	0.274304
extended amydala	0.308	0.0148324		0.34	0.0594418	0.277312
medial septal area	0.292	0.0164317		0.315	0.0412311	0.286404
medial dorsal thalamic area	0.248	0.0130384		0.265	0.03	0.286652
accumbens core	0.226	0.0270185		0.26	0.0621825	0.302522
anterior commissure	0.228	0.0192354		0.25	0.0408248	0.316816
reuniens thalamic area	0.236	0.0304959		0.26	0.0365148	0.317057
caudate putamen	0.238	0.0192354		0.2625	0.0478714	0.325556
optic tract	0.48	0.0703562		0.52	0.0294392	0.326859
transverse fibers pons	0.412	0.0609918		0.4525	0.057373	0.343793
10th cerebellar lobule	0.264	0.0134164		0.2825	0.0386221	0.345086
lateral septal area	0.296	0.0328634		0.325	0.0532291	0.346047
lateral geniculate	0.264	0.0439318		0.295	0.0519615	0.363395
primary somatosensory ctx	0.212	0.0178885		0.23	0.0374166	0.369496
prepositus area	0.244	0.0304959		0.2625	0.0287228	0.38476
anterior cingulate area	0.19	0.0141421		0.2025	0.0298608	0.430592
anterior olfactory area	0.256	0.0181659		0.2775	0.0556028	0.437208
prelimbic ctx	0.212	0.0130384		0.2225	0.025	0.439621
6th cerebellar lobule	0.238	0.0164317		0.2525	0.0359398	0.44329
locus ceruleus	0.272	0.0258844		0.295	0.058023	0.448687
corpus callosum	0.302	0.0311448		0.32	0.0382971	0.460841
infralimbic ctx	0.2	0.0339116		0.2275	0.0763217	0.489091
parafascicular thalamic area	0.23	0.02		0.2375	0.00957427	0.51649
dorsal hippocampal commissure	0.324	0.0826438		0.355	0.05	0.533256
secondary motor ctx	0.25	0.03		0.2625	0.0275379	0.540582
granular cell layer	0.23	0.0122474		0.25	0.0734847	0.562023
frontal association ctx	0.254	0.0181659		0.265	0.0369685	0.574179
primary motor ctx	0.236	0.0181659		0.245	0.0288675	0.583727
orbital ctx	0.232	0.0164317		0.245	0.0506623	0.601249
globus pallidus	0.322	0.0248998		0.34	0.0707107	0.607929
paraventricular hypothalamic area	0.264	0.0384708		0.275	0.0369685	0.677757
auditory ctx	0.23	0.0291548		0.24	0.0541603	0.731556
visual 1 ctx	0.222	0.0258844		0.2275	0.0368556	0.799433
parabrachial area	0.286	0.0357771		0.2925	0.045	0.815497
temporal ctx	0.242	0.0465833		0.2475	0.0419325	0.859511
habenular area	0.29	0.0353553		0.295	0.0655744	0.886975
forceps minor corpus callosum	0.3	0.02		0.3025	0.0419325	0.908681
olivary area	0	0		0	0
