# Supplementary material for: Paclitaxel Chemotherapy Elicits Widespread Brain Anisotropy Changes in a Comprehensive Mouse Model of Breast Cancer Survivorship: Evidence From In Vivo Diffusion Weighted Imaging
Source: Front Oncol. 2022 Mar 23;12:798704. doi: 10.3389/fonc.2022.798704 (PMC8984118; doi:10.3389/fonc.2022.798704)
Supplement: Supplementary file 10 [file Table_6.xlsx]

## Sheet: Supp Table 6. ACD after 6 doses
Supplemental Table 6. Apparent diffusion coefficient after 6 doses of Paclitaxel
	Vehicle			Paclitaxel
Brain Area	Avg	SD		Avg	SD	P val
posterior hypothalamic area	2.234	0.0960729	>	1.9775	0.0464579	0.00184284
central amygdaloid area	2.428	0.116919	>	2.09	0.0883176	0.00203388
medial lemniscus	2.126	0.102127	>	1.865	0.0680686	0.00329472
median raphe area	2.244	0.0763544	>	2.05	0.0875595	0.00927927
medial mammillary area	2.676	0.22634	>	2.1875	0.194143	0.0111866
anterior pretectal thalamic area	2.396	0.0823408	>	2.215	0.0759386	0.0116449
pontine reticular nucleus oral	2.066	0.0820366	>	1.8825	0.0921502	0.0158885
fornix	2.4	0.145086	>	2.1375	0.0877021	0.0159064
dorsal raphe	2.338	0.112116	>	2.15	0.0408248	0.0160695
pedunculopontine tegmental area	2.302	0.112116	>	2.105	0.0645497	0.0172986
ventral tegmental area	2.168	0.101341	>	1.975	0.081035	0.0176265
pontine reticular nucleus caudal	2.08	0.0874643	>	1.885	0.10247	0.0176596
reticulotegmental nucleus	2.102	0.0676018	>	1.925	0.105357	0.0179713
periaqueductal gray	2.376	0.104547	>	2.195	0.06245	0.0190497
lateral posterior thalamic area	2.172	0.0690652	>	1.995	0.107548	0.0196546
dorsal medial hypothalamic area	2.184	0.128763	>	1.9275	0.12842	0.0207214
extended amydala	2.128	0.0965401	>	1.9425	0.0917878	0.0221752
mesencephalic reticular formation	2.152	0.0858487	>	1.985	0.0896289	0.0248482
parabrachial area	2.196	0.0991464	>	2.0075	0.101448	0.0262933
lateral septal area	2.43	0.111803	>	2.2425	0.0877021	0.0291006
dentate gyrus	2.176	0.102127	>	2.0125	0.0680074	0.0291315
insular caudal ctx	2.218	0.0810555	>	1.9325	0.221115	0.0303046
crus of ansiform lobule	1.978	0.066106	>	1.8225	0.109049	0.0324615
lemniscal area	2.254	0.115456	>	2.0625	0.0974252	0.0333809
entorhinal ctx	1.982	0.0884308	>	1.7975	0.130735	0.0390839
infralimbic ctx	2.264	0.109225	>	2.09	0.0966092	0.0413571
globus pallidus	2.126	0.0820366	>	1.9525	0.127115	0.041467
medial septal area	2.28	0.0851469	>	2.0475	0.191551	0.0435353	FDR
lateral amygdaloid area	2.57	0.330681	>	2.125	0.17	0.0457986	p=0.044
parafascicular thalamic area	2.234	0.0658027	>	2.075	0.131022	0.0481358
caudate putamen	2.126	0.0750333	>	1.9475	0.147958	0.0495622
lateral preoptic area	2.116	0.105262		1.9475	0.109049	0.0511105
pontine area	2.118	0.117771		1.9625	0.065	0.0511459
secondary somaotsensory ctx	2.164	0.0581378		1.9675	0.183007	0.0553634
insular rostral ctx	2.154	0.0650385		1.9425	0.197716	0.0568777
bed nucleus stria terminalis	2.418	0.149064		2.2125	0.113541	0.0575307
ventral pallidum	2.072	0.0933809		1.8875	0.152616	0.0593479
decussation superior cerebellar peduncle	2.118	0.125379		1.95	0.094163	0.0623283
zona incerta	2.1	0.102225		1.9675	0.0873212	0.0789574
anterior amygdaloid area	2.124	0.128957		1.9	0.203142	0.082506
claustrum	2.072	0.0584808		1.9175	0.163783	0.0874227
rostral piriform ctx	2.104	0.091815		1.8875	0.226918	0.0897125
substantia nigra	2.11	0.149499		1.945	0.0932738	0.0970619
CA3	2.16	0.0863134		2.03	0.118884	0.0980208
accumbens shell	2.088	0.105688		1.89	0.204613	0.100312
ventral medial hypothalamic area	2.176	0.161957		1.97	0.163299	0.100768
locus ceruleus	2.462	0.123976		2.2575	0.212348	0.111842
lateral caudal hypothalamic area	2.042	0.173263		1.86	0.113431	0.11455
forceps minor corpus callosum	2.096	0.0343511		1.96	0.168325	0.116448
lateral dorsal thalamic area	2.19	0.0961769		2.05	0.139523	0.116969
reuniens thalamic area	2.184	0.0939681		2.06	0.114891	0.117132
central medial thalamic area	2.176	0.0882043		2.065	0.104083	0.126202
accumbens core	2.08	0.0994987		1.905	0.199081	0.126572
principal sensory nucleus trigeminal	2.062	0.101094		1.9225	0.14198	0.127584
posterior thalamic area	2.144	0.0947629		2.0125	0.135984	0.129953
ventral thalamic area	2.102	0.0954987		1.98	0.118603	0.129981
medial geniculate	2.094	0.092358		1.99	0.0883176	0.130957
medial preoptic area	2.218	0.117132		2.07	0.146287	0.134571
orbital ctx	2.124	0.0622896		1.9975	0.156924	0.13911
subiculum	2.152	0.109407		2.04	0.0898146	0.143898
anterior hypothalamic area	2.084	0.19308		1.9025	0.118145	0.145437
flocculus cerebellum	1.726	0.14775		1.56	0.155563	0.145602
basal amygdaloid area	2.14	0.198116		1.9675	0.0758837	0.147182
dorsal hippocampal commissure	2.138	0.0804363		1.98	0.201329	0.148687
external capsule	2.066	0.0650385		1.935	0.17	0.152515
olfactory tubercles	1.998	0.154337		1.75	0.304631	0.153612
lateral rostral hypothalamic area	2.058	0.16947		1.905	0.0994987	0.156532
endopiriform area	2.022	0.0898332		1.855	0.217486	0.158529
caudal piriform ctx	2.066	0.121367		1.9125	0.181544	0.171315
retrosplenial caudal ctx	2.422	0.130269		2.295	0.116762	0.172633
vestibular area	2.23	0.140178		2.0775	0.162558	0.173856
auditory ctx	2.172	0.0683374		2.05	0.165731	0.17393
lateral geniculate	2.09	0.122474		1.955	0.151767	0.181928
pituitary	2.89	0.264953		2.65	0.207686	0.18295
lateral lemniscus	2.238	0.200175		2.045	0.207605	0.200108
internal capsule	2.098	0.113225		1.98	0.143991	0.209596
cerebellar nuclear area	1.974	0.115022		1.87	0.121929	0.230427
diagonal band of Broca	2.064	0.095289		1.945	0.175973	0.232944
anterior olfactory area	2.066	0.0887694		1.9225	0.231427	0.237704
anterior commissure	2.144	0.111714		2.05	0.114018	0.253786
inferior colliculus	2.198	0.0759605		2.115	0.124766	0.255192
6th cerebellar lobule	2.044	0.216056		1.8875	0.155858	0.265024
reticular thalamic area	2.136	0.118448		2.035	0.133292	0.267628
corpus callosum	2.11	0.0845577		1.9925	0.202546	0.27286
secondary motor ctx	2.316	0.0466905		2.5125	0.377127	0.278587
7th cerebellar lobule	1.922	0.133116		1.8075	0.174236	0.29881
cerebral peduncle	1.942	0.12112		1.865	0.0789515	0.311092
granular cell layer	1.98	0.0845577		1.865	0.219165	0.311221
2nd cerebellar lobule	2.132	0.143422		2.0325	0.125266	0.311345
parietal ctx	2.422	0.088713		2.61	0.384448	0.317612
superior colliculus	2.24	0.122678		2.1525	0.126853	0.329548
medial amygdaloid area	2.12	0.239479		1.9825	0.127115	0.337815
stria medullaris	2.584	0.0654217		2.4775	0.224407	0.339825
tenia tecta ctx	2.068	0.118828		1.955	0.210634	0.340096
parvicellular reticular area	2.028	0.325607		1.85	0.148997	0.349615
retrosplenial rostral ctx	2.484	0.0397492		2.6125	0.295452	0.360363
CA1	2.14	0.0863134		2.0625	0.151079	0.362023
habenular area	2.526	0.136675		2.4075	0.250117	0.391899
optic tract	1.976	0.13409		1.905	0.103441	0.414033
primary motor ctx	2.284	0.0658027		2.405	0.316702	0.42553
interpeduncular area	2.128	0.139356		2.0325	0.20106	0.426339
paraventricular hypothalamic area	2.172	0.12853		2.11	0.116619	0.478846
temporal ctx	2.21	0.32642		2.0725	0.19906	0.48649
lateral reticular area	1.354	0.956023		1.69	0.0739369	0.511508
10th cerebellar lobule	1.996	0.124619		1.905	0.269011	0.518818
5th cerebellar lobule	1.946	0.100896		1.895	0.146629	0.554832
medullary reticular ventral area	1.594	1.08048		1.905	0.179907	0.591771
fimbria hippocampus	2.19	0.117898		2.1375	0.201391	0.637914
transverse fibers pons	2.162	0.291239		2.2425	0.178396	0.644834
prepositus area	2.522	0.28543		2.435	0.275257	0.658542
ambiguus area	1.448	0.872107		1.655	0.175214	0.658681
anterior cingulate area	2.278	0.0840833		2.24	0.16207	0.660826
lateral paragigantocellular area	1.568	0.70005		1.73	0.177951	0.669287
4th cerebellar lobule	2.006	0.144499		1.96	0.214631	0.711456
primary somatosensory ctx	2.21	0.106771		2.17	0.210555	0.719971
cuneate area	1.846	0.901765		2.0375	0.614566	0.728998
frontal association ctx	2.092	0.066106		2.135	0.279821	0.745573
stria terminalis	2.124	0.187297		2.07	0.294052	0.746091
spinal trigeminal nuclear area	1.882	0.875311		2.025	0.119583	0.758352
gigantocelllaris reticular area	1.946	0.429802		1.88	0.149889	0.780299
visual 1 ctx	2.562	0.284552		2.6225	0.367548	0.787984
anterior thalamic area	2.21	0.112027		2.185	0.191224	0.812308
3rd cerebellar lobule	2.058	0.178382		2.03	0.208487	0.833985
medullary reticular dorsal area	1.778	1.09175		1.8875	0.290101	0.852626
pyramidal tracts	1.776	0.49369		1.8225	0.154785	0.862818
facial nucleus	1.838	0.39714		1.8025	0.115289	0.869094
prelimbic ctx	2.186	0.045607		2.175	0.171367	0.892818
olivary complex	1.838	0.515141		1.8725	0.127115	0.900868
8th cerebellar lobule	1.812	0.42145		1.785	0.15864	0.907766
intermediate reticular area	1.89	0.55727		1.86	0.173781	0.921242
paraventricular thalamic area	2.312	0.17225		2.3275	0.324178	0.928662
glomerular layer	1.976	0.133903		1.9675	0.28052	0.953505
medial dorsal thalamic area	2.196	0.0541295		2.19	0.239026	0.957445
9th cerebellar lobule	1.742	0.616377		1.76	0.226863	0.957776
paramedian lobule	1.722	0.305238		1.715	0.130767	0.967364
cortical amygdaloid area	1.768	0.332821		1.7625	0.187683	0.977456
solitary tract area	1.974	0.548935		1.98	0.278328	0.984805
simple lobule cerebellum	1.976	0.108074		1.9775	0.265	0.991021
olivary area	0	0		0	0
