# Supplementary material for: Paclitaxel Chemotherapy Elicits Widespread Brain Anisotropy Changes in a Comprehensive Mouse Model of Breast Cancer Survivorship: Evidence From In Vivo Diffusion Weighted Imaging
Source: Front Oncol. 2022 Mar 23;12:798704. doi: 10.3389/fonc.2022.798704 (PMC8984118; doi:10.3389/fonc.2022.798704)
Supplement: Supplementary file 11 [file Table_7.xlsx]

## Sheet: Supp Table 7. RA after 6 doses
Supplemental Table 7. Radial anisotropy after 6 doses of Paclitaxel
	Vehicle			Paclitaxel
Brain Area	Avg	SD		Avg	SD	P val
interpeduncular area	0.184	0.0114018	<	0.22	0	0.000433929
median raphe area	0.186	0.0134164	<	0.225	0.0129099	0.00314234
anterior thalamic area	0.176	0.0114018	<	0.2025	0.005	0.00363387
entorhinal ctx	0.156	0.0114018	<	0.195	0.0173205	0.00467842
CA3	0.144	0.0167332	<	0.18	0.00816497	0.00583819
lateral caudal hypothalamic area	0.252	0.0178885	<	0.29	0.0141421	0.0105964
caudal piriform ctx	0.16	0.0122474	<	0.1975	0.0206155	0.0112014
posterior hypothalamic area	0.168	0.0148324	<	0.2	0.0141421	0.0134747
ventral tegmental area	0.166	0.00547723	<	0.1875	0.015	0.0197333
lateral paragigantocellular area	0.14	0.0595819	<	0.2225	0.0170783	0.0329352
ventricle	0.236	0.0167332	<	0.26	0.00816497	0.0351501
lateral rostral hypothalamic area	0.234	0.0151658	<	0.265	0.0208167	0.0356869
ambiguus area	0.128	0.0831865	<	0.2375	0.0170783	0.037786
fornix	0.232	0.0178885	<	0.26	0.0141421	0.0382732
diagonal band of Broca	0.18	0.00707107	<	0.2	0.0163299	0.0413272
pontine area	0.204	0.0288097	<	0.245	0.0173205	0.0416416
posterior thalamic area	0.154	0.0114018	<	0.1775	0.0170783	0.0421142
pontine reticular nucleus oral	0.188	0.0178885	<	0.2125	0.00957427	0.044079
paraventricular thalamic area	0.182	0.00447214	<	0.205	0.0208167	0.0446332
stria medullaris	0.198	0.0130384	<	0.2325	0.0287228	0.0459239
basal amygdaloid area	0.16	0.0122474	<	0.19	0.0244949	0.0464162
pyramidal tracts	0.15	0.041833	<	0.205	0.0208167	0.0488075
principal sensory nucleus trigeminal	0.226	0.0320936	<	0.27	0.02	0.0489362
olivary complex	0.164	0.0371484		0.21	0.011547	0.0504913
facial nucleus	0.15	0.0374166		0.1975	0.0189297	0.0555584
4th cerebellar lobule	0.166	0.0167332		0.19	0.0141421	0.0564371
flocculus cerebellum	0.186	0.0279285		0.22	0.011547	0.0583126
7th cerebellar lobule	0.174	0.0219089		0.2	0.00816497	0.0612284
anterior hypothalamic area	0.174	0.00894427		0.205	0.03	0.0614359
endopiriform area	0.128	0.0130384		0.155	0.0238048	0.0653679
crus of ansiform lobule	0.172	0.0109545		0.19	0.0141421	0.0675833
cuneate area	0.152	0.0804363		0.2425	0.0221736	0.0677972
dentate gyrus	0.146	0.0151658		0.1675	0.015	0.0713783
medial amygdaloid area	0.202	0.0370135		0.245	0.0191485	0.0748891
paramedian lobule	0.158	0.0294958		0.19	0.00816497	0.0760284
spinal trigeminal nuclear area	0.154	0.0782943		0.2375	0.015	0.0766738
medial mammillary area	0.204	0.0151658		0.23	0.023094	0.0803856
3rd cerebellar lobule	0.142	0.0192354		0.165	0.0129099	0.0808765
ventral medial hypothalamic area	0.166	0.0114018		0.2025	0.0386221	0.081084
medial lemniscus	0.192	0.0178885		0.2175	0.0206155	0.0869298
ventral thalamic area	0.182	0.0130384		0.1975	0.00957427	0.0884146
dorsal raphe	0.16	0		0.175	0.0173205	0.0892243
zona incerta	0.2	0.0244949		0.2375	0.0330404	0.0903765
lateral preoptic area	0.17	0.0158114		0.1875	0.00957427	0.0945078
decussation superior cerebellar peduncle	0.21	0.0324037		0.2425	0.00957427	0.096877
lateral dorsal thalamic area	0.166	0.0230217		0.1925	0.0170783	0.0977849
central medial thalamic area	0.15	0.00707107		0.1625	0.0125831	0.0995592
cortical amygdaloid area	0.16	0.04		0.2	0.0141421	0.101326
CA1	0.17	0.0158114		0.19	0.0163299	0.105328
lateral reticular area	0.146	0.114586		0.255	0.0264575	0.108429
olfactory tubercles	0.186	0.0151658		0.21	0.0244949	0.112394
cerebral peduncle	0.218	0.0192354		0.245	0.0264575	0.118334
medial geniculate	0.174	0.0167332		0.195	0.0191485	0.122182
pontine reticular nucleus caudal	0.166	0.0194936		0.1875	0.0170783	0.126747
cerebellar nuclear area	0.198	0.0148324		0.22	0.0244949	0.137625
glomerular layer	0.182	0.0178885		0.205	0.0238048	0.14052
retrosplenial caudal ctx	0.166	0.0114018		0.18	0.0141421	0.142947
reticular thalamic area	0.254	0.0288097		0.28	0.0141421	0.145465
gigantocelllaris reticular area	0.158	0.0327109		0.1925	0.0298608	0.146784
9th cerebellar lobule	0.158	0.056745		0.2075	0.0221736	0.147236
anterior pretectal thalamic area	0.164	0.00547723		0.18	0.0216025	0.149565
insular rostral ctx	0.144	0.00547723		0.16	0.0216025	0.149565
8th cerebellar lobule	0.164	0.0364692		0.195	0.0129099	0.153043
periaqueductal gray	0.168	0.0083666		0.18	0.0141421	0.154642
medullary reticular dorsal area	0.152	0.0998499		0.2325	0.00957427	0.157117
bed nucleus stria terminalis	0.192	0.0083666		0.21	0.0244949	0.163515
substantia nigra	0.214	0.0151658		0.2375	0.0298608	0.166065
simple lobule cerebellum	0.16	0.02		0.1775	0.0125831	0.173496
intermediate reticular area	0.164	0.049295		0.205	0.0238048	0.173996
pedunculopontine tegmental area	0.172	0.0130384		0.185	0.0129099	0.179175
rostral piriform ctx	0.158	0.0083666		0.1775	0.0287228	0.186269
retrosplenial rostral ctx	0.156	0.0181659		0.1775	0.0262996	0.18891
insular caudal ctx	0.14	0.0122474		0.1625	0.0330404	0.197022
5th cerebellar lobule	0.138	0.0083666		0.145	0.0057735	0.199619
medullary reticular ventral area	0.156	0.106442		0.2325	0.0189297	0.204019
lemniscal area	0.22	0.0212132		0.2425	0.0287228	0.216838
dorsal medial hypothalamic area	0.182	0.0083666		0.21	0.046188	0.218678
claustrum	0.14	0.0122474		0.1575	0.0275379	0.238934
reticulotegmental nucleus	0.166	0.0240832		0.185	0.0191485	0.240866
subiculum	0.188	0.0083666		0.2025	0.025	0.257747
accumbens shell	0.168	0.0148324		0.185	0.0264575	0.259047
ventral pallidum	0.164	0.00894427		0.18	0.0294392	0.281117
fimbria hippocampus	0.292	0.0370135		0.33	0.0621825	0.289152
medial preoptic area	0.168	0.0192354		0.1825	0.0189297	0.295154
internal capsule	0.32	0.02		0.3375	0.0275379	0.304161
parvicellular reticular area	0.182	0.0342053		0.21	0.0424264	0.307739
primary motor ctx	0.172	0.0109545		0.185	0.0238048	0.308474
anterior commissure	0.16	0.0158114		0.1725	0.0206155	0.335695
lateral lemniscus	0.306	0.0230217		0.3225	0.025	0.337454
pituitary	0.226	0.043359		0.25	0.02	0.34449
prelimbic ctx	0.15	0.00707107		0.1575	0.015	0.350617
external capsule	0.198	0.0216795		0.2125	0.0221736	0.356369
inferior colliculus	0.164	0.0167332		0.1725	0.005	0.364458
parietal ctx	0.158	0.0216795		0.175	0.0310913	0.364458
secondary motor ctx	0.186	0.0151658		0.1975	0.0206155	0.365242
secondary somaotsensory ctx	0.136	0.0114018		0.1475	0.025	0.384869
anterior cingulate area	0.134	0.0114018		0.145	0.0238048	0.387794
reuniens thalamic area	0.17	0.02		0.1825	0.0206155	0.38844
accumbens core	0.156	0.0207364		0.1725	0.0340343	0.39659
tenia tecta ctx	0.176	0.0151658		0.1925	0.0386221	0.405028
frontal association ctx	0.174	0.00894427		0.185	0.0264575	0.407084
stria terminalis	0.266	0.095551		0.325	0.106301	0.409628
medial dorsal thalamic area	0.18	0.0122474		0.1875	0.015	0.434767
mesencephalic reticular formation	0.182	0.00447214		0.1875	0.015	0.455745
transverse fibers pons	0.32	0.0406202		0.3425	0.0457347	0.459799
solitary tract area	0.184	0.0602495		0.21	0.033665	0.468696
anterior olfactory area	0.176	0.00894427		0.185	0.0251661	0.475797
anterior amygdaloid area	0.17	0.0187083		0.1825	0.0320156	0.485096
vestibular area	0.204	0.0219089		0.215	0.0238048	0.494235
superior colliculus	0.156	0.00547723		0.16	0.011547	0.51133
optic tract	0.36	0.0452769		0.3775	0.025	0.513814
primary somatosensory ctx	0.152	0.0083666		0.16	0.0258199	0.529884
central amygdaloid area	0.232	0.0164317		0.24	0.0216025	0.546486
10th cerebellar lobule	0.18	0.0122474		0.1875	0.0236291	0.554788
prepositus area	0.184	0.0230217		0.1925	0.0170783	0.55952
lateral septal area	0.226	0.0320936		0.24	0.0374166	0.564046
2nd cerebellar lobule	0.16	0.0158114		0.165	0.0057735	0.570829
lateral posterior thalamic area	0.15	0.0187083		0.1575	0.0206155	0.58526
lateral geniculate	0.188	0.0363318		0.2025	0.0411299	0.591649
extended amydala	0.222	0.0083666		0.2325	0.04272	0.602093
infralimbic ctx	0.148	0.0294958		0.16	0.052915	0.677194
forceps minor corpus callosum	0.21	0.0141421		0.205	0.0208167	0.679893
lateral amygdaloid area	0.178	0.0083666		0.1825	0.0221736	0.684528
parafascicular thalamic area	0.168	0.0130384		0.165	0.0057735	0.684528
visual 1 ctx	0.172	0.0277489		0.18	0.0316228	0.697813
granular cell layer	0.154	0.00894427		0.16	0.033665	0.709551
caudate putamen	0.17	0.0122474		0.175	0.0264575	0.715555
dorsal hippocampal commissure	0.238	0.0690652		0.2525	0.0442531	0.728019
locus ceruleus	0.208	0.0178885		0.215	0.0450925	0.757309
medial septal area	0.214	0.0134164		0.2175	0.0206155	0.766274
auditory ctx	0.16	0.0187083		0.165	0.0310913	0.772355
orbital ctx	0.164	0.0114018		0.1675	0.0275379	0.801525
corpus callosum	0.218	0.0238747		0.2225	0.0287228	0.804285
globus pallidus	0.23	0.0158114		0.235	0.0465475	0.82638
parabrachial area	0.206	0.0260768		0.2025	0.0287228	0.853554
paraventricular hypothalamic area	0.188	0.0277489		0.19	0.0216025	0.909496
temporal ctx	0.17	0.0367423		0.1725	0.0262996	0.912404
habenular area	0.22	0.0244949		0.2175	0.0434933	0.915706
6th cerebellar lobule	0.164	0.0167332		0.165	0.0173205	0.93253
olivary area	0	0		0	0	#DIV/0!
