# Supplementary material for: Paclitaxel Chemotherapy Elicits Widespread Brain Anisotropy Changes in a Comprehensive Mouse Model of Breast Cancer Survivorship: Evidence From In Vivo Diffusion Weighted Imaging
Source: Front Oncol. 2022 Mar 23;12:798704. doi: 10.3389/fonc.2022.798704 (PMC8984118; doi:10.3389/fonc.2022.798704)
Supplement: Supplementary file 12 [file Table_8.xlsx]

## Sheet: Supp Table 8. L1 after 6 doses
Supplemental Table 8. Linear Diffusivity after 6 doses of Paclitaxel
	Vehicle			Paclitaxel
Brain Area	Avg	SD		Avg	SD	P val
parabrachial area	0.952	0.0258844	>	0.8725	0.0320156	0.00438632
central amygdaloid area	1.074	0.0589915	>	0.9525	0.0340343	0.0083606
globus pallidus	0.964	0.0320936	>	0.895	0.0238048	0.00913076
fornix	1.068	0.0370135	>	0.99	0.0282843	0.0104684
posterior hypothalamic area	0.922	0.0370135	>	0.8625	0.00957427	0.0174832
mesencephalic reticular formation	0.908	0.0311448	>	0.8525	0.0206155	0.018616
medial mammillary area	1.124	0.0829458	>	0.9625	0.075	0.0193025
caudate putamen	0.888	0.0277489	>	0.8275	0.0340343	0.0214917
extended amydala	0.944	0.031305	>	0.8825	0.030957	0.0216348
pedunculopontine tegmental area	0.952	0.0370135	>	0.8925	0.0189297	0.0230351
parafascicular thalamic area	0.926	0.0151658	>	0.865	0.0450925	0.0239417
pontine reticular nucleus caudal	0.864	0.0350714	>	0.805	0.0238048	0.0243377
medial lemniscus	0.904	0.0522494	>	0.8275	0.0125831	0.0255345
insular caudal ctx	0.884	0.0364692	>	0.7975	0.0556028	0.0256277
lateral posterior thalamic area	0.882	0.0216795	>	0.8225	0.0434933	0.0306449
ventral tegmental area	0.896	0.0357771	>	0.8425	0.0221736	0.035513
insular rostral ctx	0.87	0.0254951	>	0.7975	0.0585235	0.0398083
secondary somaotsensory ctx	0.862	0.0228035	>	0.7975	0.0525198	0.0409966
dentate gyrus	0.878	0.0286356	>	0.8375	0.0170783	0.0423301
lateral amygdaloid area	1.06	0.119791	>	0.8975	0.0585235	0.0432323
periaqueductal gray	0.978	0.0396232	>	0.9275	0.00957427	0.0434607
medial septal area	0.998	0.0491935		0.9075	0.0670199	0.0514132
forceps minor corpus callosum	0.922	0.0268328		0.8625	0.0512348	0.0580873
rostral piriform ctx	0.862	0.0294958		0.7925	0.0618466	0.0599471
dorsal raphe	0.95	0.04		0.9	0.0216025	0.0607123
ventral pallidum	0.854	0.0336155		0.8	0.0424264	0.0698032
pontine reticular nucleus oral	0.882	0.0383406		0.8325	0.0287228	0.0700603
anterior pretectal thalamic area	0.972	0.0258844		0.93	0.034641	0.0749349
crus of ansiform lobule	0.83	0.0254951		0.785	0.0412311	0.0828121
reticulotegmental nucleus	0.868	0.0349285		0.8225	0.0340343	0.0903826
anterior amygdaloid area	0.878	0.0634035		0.8025	0.0499166	0.0935064
lateral preoptic area	0.884	0.0378153		0.835	0.0378594	0.0948307
orbital ctx	0.878	0.0334664		0.8325	0.0386221	0.0997381
accumbens shell	0.864	0.0350714		0.8075	0.0579511	0.111605
habenular area	1.1	0.0353553		1.055	0.0404145	0.117646
lemniscal area	1.002	0.0576194		0.945	0.0412311	0.141236
claustrum	0.828	0.0277489		0.7925	0.0386221	0.151249
bed nucleus stria terminalis	1.024	0.0614817		0.96	0.0571548	0.153853
reuniens thalamic area	0.91	0.0291548		0.875	0.0369685	0.154972
medial preoptic area	0.916	0.0336155		0.875	0.0450925	0.160602
lateral septal area	1.068	0.0766159		1.005	0.0288675	0.16708
dorsal medial hypothalamic area	0.918	0.0506952		0.8625	0.0590903	0.172459
anterior olfactory area	0.872	0.0238747		0.8225	0.0704154	0.179694
entorhinal ctx	0.818	0.0389872		0.775	0.0493288	0.186032
subiculum	0.92	0.0430116		0.8875	0.0125831	0.191842
accumbens core	0.852	0.0476445		0.8025	0.0561991	0.194904
olfactory tubercles	0.86	0.0636396		0.7825	0.103722	0.20762
central medial thalamic area	0.884	0.031305		0.8575	0.025	0.212126
auditory ctx	0.892	0.0465833		0.8475	0.0531507	0.222105
secondary motor ctx	0.97	0.0187083		1.0525	0.141038	0.229429
locus ceruleus	1.056	0.0517687		0.9875	0.105	0.237706
granular cell layer	0.81	0.0308221		0.7725	0.0567891	0.243289
vestibular area	0.96	0.0696419		0.91	0.0416333	0.248962
substantia nigra	0.93	0.043589		0.89	0.0522813	0.249723
median raphe area	0.948	0.0277489		0.915	0.0525991	0.261942
retrosplenial rostral ctx	1	0.0187083		1.0675	0.124733	0.264043
posterior thalamic area	0.876	0.0384708		0.845	0.0387298	0.269988
parietal ctx	0.978	0.0486826		1.0675	0.160702	0.270242
ventral thalamic area	0.89	0.0406202		0.8575	0.0403113	0.270412
infralimbic ctx	0.914	0.0763544		0.865	0.0341565	0.276514
endopiriform area	0.8	0.0339116		0.7625	0.0623832	0.284328
6th cerebellar lobule	0.846	0.098387		0.7875	0.0419325	0.307712
lateral lemniscus	1.096	0.0971082		1.0225	0.103078	0.308182
flocculus cerebellum	0.754	0.0730068		0.705	0.0635085	0.325556
external capsule	0.886	0.0391152		0.8475	0.0699405	0.32733
tenia tecta ctx	0.86	0.0412311		0.8275	0.0518813	0.328187
ventricle	1.146	0.103344		1.085	0.0602771	0.333363
internal capsule	1.058	0.0657267		1.02	0.0355903	0.336288
lateral caudal hypothalamic area	0.952	0.066106		0.9125	0.045	0.343864
retrosplenial caudal ctx	0.99	0.0561249		0.9575	0.0359398	0.351226
primary motor ctx	0.95	0.0244949		1.005	0.126886	0.367445
decussation superior cerebellar peduncle	0.928	0.08228		0.8825	0.0567891	0.380411
inferior colliculus	0.9	0.0324037		0.8775	0.0403113	0.382579
anterior commissure	0.886	0.0531977		0.8575	0.0340343	0.38617
diagonal band of Broca	0.872	0.0277489		0.8475	0.0518813	0.39067
basal amygdaloid area	0.882	0.0772658		0.845	0.0264575	0.395363
corpus callosum	0.93	0.0339116		0.89	0.0927362	0.39563
lateral reticular area	0.602	0.426169		0.7975	0.0403113	0.397217
medial geniculate	0.874	0.0364692		0.8525	0.0359398	0.405875
lateral rostral hypothalamic area	0.934	0.0642651		0.9025	0.0330404	0.406522
2nd cerebellar lobule	0.878	0.0649615		0.845	0.0450925	0.418997
superior colliculus	0.908	0.0438178		0.885	0.0369685	0.430873
anterior hypothalamic area	0.866	0.0602495		0.835	0.0479583	0.431079
ambiguus area	0.612	0.367451		0.7625	0.0670199	0.451193
pituitary	1.236	0.13975		1.1725	0.0903235	0.459896
lateral paragigantocellular area	0.668	0.286391		0.7825	0.060208	0.463339
paraventricular hypothalamic area	0.926	0.0487852		0.905	0.0251661	0.463683
caudal piriform ctx	0.854	0.0466905		0.8275	0.0607591	0.481743
ventral medial hypothalamic area	0.898	0.0626099		0.8625	0.0895824	0.505213
parvicellular reticular area	0.868	0.139356		0.8175	0.0411299	0.511013
lateral geniculate	0.89	0.0678233		0.855	0.08544	0.513814
optic tract	1.046	0.0680441		1.015	0.0660808	0.513847
dorsal hippocampal commissure	0.976	0.109909		0.925	0.115036	0.519554
pontine area	0.924	0.070214		0.9	0.011547	0.525942
medullary reticular ventral area	0.696	0.465435		0.8525	0.0846069	0.533383
cuneate area	0.778	0.378114		0.9175	0.229982	0.540272
10th cerebellar lobule	0.844	0.0550454		0.8125	0.0939415	0.547222
temporal ctx	0.914	0.153232		0.86	0.0824621	0.548757
7th cerebellar lobule	0.814	0.0572713		0.79	0.06	0.559863
spinal trigeminal nuclear area	0.796	0.373805		0.905	0.0412311	0.584939
CA1	0.89	0.0187083		0.8775	0.0464579	0.595815
CA3	0.874	0.0357771		0.8575	0.0543906	0.599357
pyramidal tracts	0.742	0.19804		0.7975	0.0499166	0.605982
paraventricular thalamic area	0.974	0.0654217		1.005	0.112398	0.618273
olivary complex	0.778	0.197408		0.8275	0.0492443	0.64361
lateral dorsal thalamic area	0.91	0.0533854		0.89	0.0774597	0.659433
cerebellar nuclear area	0.858	0.0521536		0.84	0.0707107	0.672306
principal sensory nucleus trigeminal	0.93	0.062849		0.91	0.0778888	0.681655
prepositus area	1.044	0.107842		1.015	0.10116	0.692943
anterior thalamic area	0.926	0.049295		0.9425	0.0732006	0.697435
transverse fibers pons	1.086	0.136125		1.1175	0.0963933	0.708829
cortical amygdaloid area	0.746	0.14519		0.775	0.0597216	0.721575
frontal association ctx	0.878	0.0294958		0.8975	0.118708	0.729786
zona incerta	0.9	0.0489898		0.8875	0.057373	0.734281
medullary reticular dorsal area	0.764	0.472895		0.85	0.110151	0.735521
cerebral peduncle	0.876	0.0517687		0.865	0.0544671	0.765782
5th cerebellar lobule	0.784	0.0391152		0.775	0.0519615	0.774595
stria terminalis	1.014	0.182975		1.055	0.249065	0.783267
9th cerebellar lobule	0.74	0.264481		0.7775	0.0727438	0.793471
glomerular layer	0.84	0.0494975		0.8525	0.0892095	0.795939
prelimbic ctx	0.888	0.0216795		0.895	0.0591608	0.811155
visual 1 ctx	1.048	0.135904		1.0725	0.162147	0.811821
simple lobule cerebellum	0.818	0.0526308		0.83	0.0976388	0.818999
facial nucleus	0.77	0.150499		0.7875	0.0298608	0.827662
medial amygdaloid area	0.924	0.11887		0.91	0.0489898	0.833092
paramedian lobule	0.73	0.123491		0.7425	0.05058	0.856114
reticular thalamic area	0.986	0.070214		0.9775	0.0655108	0.857955
3rd cerebellar lobule	0.832	0.0785493		0.84	0.0852447	0.887769
fimbria hippocampus	1.058	0.0906642		1.0675	0.118708	0.895136
primary somatosensory ctx	0.898	0.0370135		0.8925	0.0877021	0.901466
solitary tract area	0.848	0.241081		0.8625	0.0861684	0.91297
8th cerebellar lobule	0.768	0.173551		0.7775	0.0556028	0.920073
intermediate reticular area	0.8	0.236749		0.8125	0.055	0.92156
stria medullaris	1.094	0.0230217		1.0975	0.0925113	0.936329
anterior cingulate area	0.9	0.0291548		0.8975	0.0741058	0.946197
medial dorsal thalamic area	0.93	0.0244949		0.9325	0.0788987	0.947749
interpeduncular area	0.904	0.0594138		0.9025	0.0708872	0.973346
gigantocelllaris reticular area	0.808	0.174986		0.81	0.0432049	0.98303
4th cerebellar lobule	0.838	0.055857		0.8375	0.0694622	0.990752
olivary area	0	0		0	0	#DIV/0!
