# Supplementary material for: Paclitaxel Chemotherapy Elicits Widespread Brain Anisotropy Changes in a Comprehensive Mouse Model of Breast Cancer Survivorship: Evidence From In Vivo Diffusion Weighted Imaging
Source: Front Oncol. 2022 Mar 23;12:798704. doi: 10.3389/fonc.2022.798704 (PMC8984118; doi:10.3389/fonc.2022.798704)
Supplement: Supplementary file 13 [file Table_9.xlsx]

## Sheet: Supp Table 9. FA after AI
Supplemental Table 9. Fractional anisotropy after aromatase inhibitor treatment
	Vehicle			Paclitaxel
Brain Area	Avg	SD		Avg	SD	P val
parvicellular reticular area	0.32	0.0141421	>	0.296	0.0151658	0.0455602
dorsal medial hypothalamic area	0.2875	0.0221736		0.244	0.0320936	0.055506
visual 1 ctx	0.235	0.0369685		0.296	0.0461519	0.0694677
7th cerebellar lobule	0.2875	0.00957427		0.266	0.0181659	0.0713783
glomerular layer	0.2875	0.0262996		0.322	0.0228035	0.0726872
lateral septal area	0.33	0.0141421		0.296	0.0304959	0.0806851
auditory ctx	0.2225	0.0262996		0.266	0.0403733	0.106675
parietal ctx	0.2275	0.0262996		0.26	0.0282843	0.120938
retrosplenial rostral ctx	0.225	0.0238048		0.26	0.034641	0.130591
prepositus area	0.25	0.02		0.288	0.0402492	0.130973
secondary somaotsensory ctx	0.1925	0.0221736		0.216	0.0207364	0.145067
8th cerebellar lobule	0.27	0.00816497		0.254	0.0181659	0.149565
lateral lemniscus	0.4525	0.0359398		0.422	0.0216795	0.156828
bed nucleus stria terminalis	0.2775	0.0170783		0.262	0.0148324	0.187859
pontine reticular nucleus oral	0.3075	0.0189297		0.29	0.0173205	0.191131
principal sensory nucleus trigeminal	0.3825	0.0170783		0.366	0.0181659	0.207411
temporal ctx	0.2525	0.0125831		0.288	0.0501996	0.215153
secondary motor ctx	0.2675	0.0320156		0.31	0.0556776	0.219813
decussation superior cerebellar peduncle	0.29	0.0216025		0.262	0.0370135	0.22478
cerebral peduncle	0.35	0.0141421		0.338	0.0130384	0.227453
anterior cingulate area	0.21	0.00816497		0.224	0.0207364	0.248
retrosplenial caudal ctx	0.2275	0.0125831		0.252	0.0370135	0.250718
ventral thalamic area	0.29	0.0294392		0.27	0.0187083	0.252426
inferior colliculus	0.245	0.0129099		0.236	0.00894427	0.25507
primary somatosensory ctx	0.2175	0.0189297		0.234	0.0207364	0.258098
lemniscal area	0.335	0.0387298		0.314	0.0151658	0.297669
primary motor ctx	0.245	0.0173205		0.272	0.0449444	0.298176
interpeduncular area	0.3075	0.025		0.29	0.0223607	0.304161
optic tract	0.48	0.0391578		0.45	0.041833	0.308291
frontal association ctx	0.2775	0.025		0.304	0.0444972	0.326022
accumbens shell	0.2625	0.0221736		0.244	0.0288097	0.327023
prelimbic ctx	0.2325	0.015		0.246	0.0230217	0.34741
ventricle	0.3175	0.00957427		0.31	0.0122474	0.350617
insular rostral ctx	0.215	0.0129099		0.222	0.0083666	0.35582
habenular area	0.27	0.0216025		0.252	0.0311448	0.361113
dorsal raphe	0.225	0.0208167		0.238	0.0192354	0.363227
anterior amygdaloid area	0.2625	0.030957		0.248	0.0130384	0.369427
intermediate reticular area	0.28	0.0244949		0.268	0.0130384	0.373569
parabrachial area	0.2875	0.0320156		0.27	0.0234521	0.373599
rostral piriform ctx	0.2325	0.005		0.242	0.0192354	0.37367
transverse fibers pons	0.4425	0.0386221		0.408	0.0657267	0.386943
lateral paragigantocellular area	0.33	0.0547723		0.282	0.0920326	0.390998
vestibular area	0.2825	0.0206155		0.294	0.0181659	0.402828
subiculum	0.28	0.00816497		0.286	0.0114018	0.407084
medial geniculate	0.26	0.0163299		0.272	0.0228035	0.407084
ventral pallidum	0.2625	0.0287228		0.246	0.0296648	0.428406
facial nucleus	0.3475	0.0377492		0.308	0.0878635	0.433455
infralimbic ctx	0.215	0.0465475		0.194	0.031305	0.443853
tenia tecta ctx	0.2825	0.0359398		0.262	0.0389872	0.444408
spinal trigeminal nuclear area	0.2825	0.0386221		0.252	0.0687023	0.457018
5th cerebellar lobule	0.24	0.0258199		0.23	0.0122474	0.464546
lateral preoptic area	0.28	0.0316228		0.266	0.0230217	0.465553
paraventricular hypothalamic area	0.275	0.0331662		0.258	0.0327109	0.46642
anterior hypothalamic area	0.275	0.01		0.262	0.0327109	0.473404
medial lemniscus	0.35	0.0294392		0.328	0.0526308	0.482315
reuniens thalamic area	0.265	0.0404145		0.246	0.0364692	0.482657
fornix	0.36	0.0316228		0.342	0.0414729	0.498204
caudal piriform ctx	0.255	0.0331662		0.266	0.0114018	0.505375
granular cell layer	0.2575	0.025		0.248	0.0164317	0.512847
corpus callosum	0.2925	0.0359398		0.276	0.0378153	0.52773
median raphe area	0.3	0.0432049		0.286	0.0181659	0.528086
lateral rostral hypothalamic area	0.38	0.0270801		0.364	0.0415933	0.529884
claustrum	0.215	0.0057735		0.22	0.0141421	0.531972
zona incerta	0.36	0.0828654		0.334	0.0328634	0.53668
paramedian lobule	0.2925	0.0298608		0.28	0.0282843	0.540582
basal amygdaloid area	0.2575	0.0189297		0.27	0.0360555	0.553426
CA1	0.2575	0.015		0.25	0.02	0.554788
lateral dorsal thalamic area	0.2475	0.0377492		0.262	0.0334664	0.560384
lateral geniculate	0.2675	0.0320156		0.28	0.03	0.565255
reticulotegmental nucleus	0.2675	0.030957		0.256	0.0270185	0.570052
pituitary	0.2775	0.0170783		0.29	0.0387298	0.570829
reticular thalamic area	0.39	0.033665		0.376	0.0364692	0.572906
orbital ctx	0.25	0.0141421		0.246	0.00547723	0.575038
2nd cerebellar lobule	0.2425	0.0275379		0.252	0.0216795	0.579283
solitary tract area	0.295	0.0238048		0.286	0.0240832	0.593036
locus ceruleus	0.3025	0.0665207		0.284	0.0364692	0.609166
internal capsule	0.4525	0.0287228		0.44	0.03937	0.612949
9th cerebellar lobule	0.275	0.0191485		0.268	0.0204939	0.616704
mesencephalic reticular formation	0.2725	0.0359398		0.262	0.0248998	0.619438
olfactory tubercles	0.315	0.0479583		0.3	0.03937	0.621158
simple lobule cerebellum	0.285	0.0341565		0.274	0.0304959	0.625346
entorhinal ctx	0.265	0.0288675		0.274	0.0260768	0.63824
medial dorsal thalamic area	0.2675	0.0262996		0.26	0.0212132	0.64912
central medial thalamic area	0.22	0.0141421		0.214	0.0219089	0.651691
medial preoptic area	0.2525	0.0221736		0.246	0.0207364	0.663882
ambiguus area	0.32	0.0883176		0.29	0.109087	0.670407
6th cerebellar lobule	0.2775	0.0340343		0.268	0.0311448	0.675349
substantia nigra	0.36	0.0516398		0.346	0.0472229	0.683948
paraventricular thalamic area	0.2725	0.0125831		0.268	0.0178885	0.684528
fimbria hippocampus	0.3975	0.04272		0.388	0.0258844	0.690628
anterior thalamic area	0.26	0.0258199		0.266	0.0181659	0.693573
10th cerebellar lobule	0.2625	0.0275379		0.27	0.0282843	0.701242
pontine area	0.355	0.0191485		0.362	0.0303315	0.701556
central amygdaloid area	0.2925	0.00957427		0.288	0.0216795	0.713564
gigantocelllaris reticular area	0.2875	0.0287228		0.28	0.0308221	0.719888
extended amydala	0.34	0.0469042		0.33	0.0339116	0.720416
insular caudal ctx	0.215	0.0251661		0.22	0.0158114	0.725036
parafascicular thalamic area	0.2425	0.0221736		0.248	0.0228035	0.726733
forceps minor corpus callosum	0.295	0.0310913		0.288	0.0268328	0.727217
medial septal area	0.315	0.0251661		0.31	0.0187083	0.741463
medial amygdaloid area	0.32	0.0374166		0.328	0.0349285	0.750243
olivary complex	0.3425	0.030957		0.33	0.0707107	0.753978
stria terminalis	0.3575	0.0801561		0.372	0.0549545	0.756154
cortical amygdaloid area	0.245	0.0660808		0.256	0.0357771	0.757283
posterior thalamic area	0.2375	0.0125831		0.234	0.0194936	0.766274
lateral caudal hypothalamic area	0.41	0.0432049		0.402	0.0432435	0.790603
ventral medial hypothalamic area	0.2675	0.0236291		0.262	0.0349285	0.796478
periaqueductal gray	0.2425	0.0189297		0.24	0.01	0.804765
flocculus cerebellum	0.3225	0.0287228		0.328	0.0383406	0.819205
4th cerebellar lobule	0.285	0.0387298		0.28	0.0254951	0.821654
medial mammillary area	0.2725	0.0340343		0.268	0.0238747	0.821715
anterior commissure	0.2475	0.0221736		0.244	0.0250998	0.833348
pyramidal tracts	0.3075	0.0512348		0.3	0.0552268	0.84057
pontine reticular nucleus caudal	0.2725	0.0125831		0.27	0.0223607	0.848525
lateral posterior thalamic area	0.2125	0.005		0.21	0.0244949	0.848525
caudate putamen	0.2425	0.005		0.244	0.0151658	0.856548
superior colliculus	0.2225	0.0125831		0.224	0.0114018	0.856548
3rd cerebellar lobule	0.2275	0.0170783		0.226	0.00547723	0.856548
diagonal band of Broca	0.2925	0.0262996		0.29	0.02	0.87539
lateral reticular area	0.2525	0.152616		0.236	0.154693	0.877461
cuneate area	0.2575	0.0434933		0.252	0.0571839	0.878617
dorsal hippocampal commissure	0.3225	0.0567891		0.318	0.0327109	0.884811
posterior hypothalamic area	0.2725	0.0170783		0.27	0.0339116	0.89774
crus of ansiform lobule	0.3075	0.0419325		0.304	0.0378153	0.898967
external capsule	0.2825	0.005		0.284	0.0230217	0.903065
endopiriform area	0.2075	0.0125831		0.206	0.0230217	0.910807
anterior pretectal thalamic area	0.2375	0.0236291		0.236	0.0167332	0.914041
anterior olfactory area	0.265	0.0057735		0.266	0.0181659	0.919578
medullary reticular dorsal area	0.2575	0.0822091		0.252	0.0909395	0.927811
lateral amygdaloid area	0.2325	0.025		0.234	0.0279285	0.935632
CA3	0.225	0.0129099		0.224	0.0219089	0.938343
dentate gyrus	0.225	0.0238048		0.226	0.0167332	0.942873
ventral tegmental area	0.2675	0.04272		0.266	0.0343511	0.954914
stria medullaris	0.265	0.0288675		0.264	0.0336155	0.96377
globus pallidus	0.315	0.0264575		0.314	0.0357771	0.964275
cerebellar nuclear area	0.2975	0.015		0.298	0.0192354	0.967302
pedunculopontine tegmental area	0.2475	0.00957427		0.248	0.0228035	0.96872
medullary reticular ventral area	0.27	0.0852447		0.268	0.0641872	0.968966
accumbens core	0.25	0.0216025		0.25	0.0367423	1
olivary area	0	0		0	0	#DIV/0!
