# Supplementary material for: Paclitaxel Chemotherapy Elicits Widespread Brain Anisotropy Changes in a Comprehensive Mouse Model of Breast Cancer Survivorship: Evidence From In Vivo Diffusion Weighted Imaging
Source: Front Oncol. 2022 Mar 23;12:798704. doi: 10.3389/fonc.2022.798704 (PMC8984118; doi:10.3389/fonc.2022.798704)
Supplement: Supplementary file 14 [file Table_10.xlsx]

## Sheet: Supp Table 10. ADC after AI
Supplemental Table 10. Apparent diffusion coefficient after aromatase inhibitor treatment
	Vehicle			Paclitaxel
Brain Area	Avg	SD		Avg	SD	P val
anterior pretectal thalamic area	2.2925	0.0607591		2.374	0.0610737	0.086421
dorsal hippocampal commissure	1.9025	0.169386		2.114	0.151592	0.0885473
granular cell layer	1.7675	0.0419325		1.862	0.088713	0.0929733
prelimbic ctx	2.1725	0.0997914		2.272	0.0544977	0.0962606
anterior olfactory area	1.925	0.0929157		2.002	0.0511859	0.155363
claustrum	2.01	0.0632456		2.086	0.0782943	0.160747
orbital ctx	2.0225	0.0585235		2.088	0.0719027	0.185466
caudate putamen	2.0275	0.0684957		2.108	0.0925743	0.192007
insular caudal ctx	2.0375	0.102429		2.134	0.105972	0.21093
lemniscal area	2.1575	0.0865544		2.236	0.0912688	0.23131
reticular thalamic area	2.0475	0.088459		2.128	0.0973139	0.240739
decussation superior cerebellar peduncle	1.9925	0.186257		2.126	0.133342	0.248747
internal capsule	2.0225	0.0644851		2.086	0.0838451	0.253876
globus pallidus	2.0075	0.112953		2.094	0.102616	0.268002
CA1	2.105	0.058023		2.172	0.0985901	0.271362
endopiriform area	1.945	0.081035		2.012	0.0867179	0.274915
vestibular area	2.1225	0.105317		2.22	0.137295	0.281613
optic tract	2.0775	0.126062		2.182	0.148896	0.3012
primary somatosensory ctx	2.3	0.16452		2.382	0.0414729	0.311919
insular rostral ctx	2.065	0.0655744		2.116	0.074027	0.316795
extended amydala	2.005	0.125033		2.092	0.120083	0.323896
temporal ctx	2.265	0.348473		2.032	0.312042	0.324996
anterior cingulate area	2.245	0.0932738		2.298	0.0576194	0.327168
stria terminalis	2.1	0.0216025		2.146	0.0861974	0.33796
accumbens core	2	0.109848		2.072	0.100349	0.338666
paraventricular hypothalamic area	2.1175	0.122848		2.21	0.146287	0.346817
tenia tecta ctx	2.0025	0.121484		2.078	0.105925	0.351846
periaqueductal gray	2.285	0.0723418		2.34	0.0908295	0.358368
subiculum	2.045	0.0714143		2.118	0.134052	0.361987
bed nucleus stria terminalis	2.2975	0.169386		2.396	0.139929	0.369901
reuniens thalamic area	2.14	0.15384		2.226	0.127789	0.388824
accumbens shell	1.995	0.0981495		2.054	0.095289	0.392497
glomerular layer	1.865	0.27		1.976	0.0808084	0.405632
dorsal medial hypothalamic area	2.065	0.148885		2.146	0.127593	0.407762
frontal association ctx	2.14	0.162481		2.242	0.186199	0.417311
lateral amygdaloid area	2.3525	0.173085		2.276	0.0912688	0.418461
rostral piriform ctx	2.045	0.0932738		2.104	0.111041	0.424832
anterior hypothalamic area	2.0025	0.129454		2.078	0.136272	0.426704
4th cerebellar lobule	1.8725	0.0805709		1.928	0.109864	0.428169
habenular area	2.4875	0.157136		2.596	0.215012	0.428208
dentate gyrus	2.0975	0.111467		2.172	0.152217	0.441869
central medial thalamic area	2.125	0.138924		2.184	0.0942338	0.471323
external capsule	1.97	0.0522813		2.028	0.143422	0.471795
zona incerta	1.95	0.181292		2.026	0.121573	0.475011
medial lemniscus	1.965	0.127671		2.02	0.0961769	0.4833
lateral preoptic area	1.9475	0.157982		2.016	0.123004	0.486669
ventral pallidum	2.015	0.0660808		2.066	0.125419	0.489358
forceps minor corpus callosum	2.0225	0.106888		2.068	0.0810555	0.489522
caudal piriform ctx	1.8325	0.139374		1.906	0.162111	0.496507
medial dorsal thalamic area	2.185	0.126623		2.24	0.106536	0.501007
fimbria hippocampus	2.245	0.10083		2.204	0.0733485	0.501253
cerebral peduncle	1.905	0.0873689		1.95	0.106771	0.519472
lateral rostral hypothalamic area	1.95	0.118603		2.01	0.141951	0.521162
ventral thalamic area	2.0225	0.132004		2.078	0.115195	0.521707
lateral lemniscus	2.0725	0.105		2.154	0.224678	0.528498
medial septal area	2.1675	0.118708		2.22	0.12	0.533271
anterior amygdaloid area	2.0675	0.0917878		2.11	0.105594	0.546159
cerebellar nuclear area	1.9025	0.0634429		1.948	0.131415	0.548738
auditory ctx	2.255	0.212995		2.164	0.217669	0.549336
olivary complex	1.765	0.240763		1.648	0.31523	0.560838
anterior commissure	2.0675	0.159661		2.126	0.130882	0.563685
parabrachial area	2.0425	0.143846		2.094	0.115456	0.568713
medial geniculate	2.035	0.122338		2.08	0.107935	0.575805
anterior thalamic area	2.2025	0.160702		2.254	0.107145	0.581226
central amygdaloid area	2.28	0.116046		2.34	0.183984	0.590102
CA3	2.11	0.0469042		2.142	0.104259	0.590374
ventricle	2.5525	0.0801561		2.608	0.183221	0.593842
diagonal band of Broca	2.005	0.12261		2.046	0.108766	0.611241
locus ceruleus	2.3325	0.147054		2.394	0.189288	0.611451
lateral dorsal thalamic area	2.1275	0.0499166		2.152	0.0801249	0.612052
facial nucleus	1.765	0.354542		1.654	0.277903	0.613446
parafascicular thalamic area	2.125	0.131022		2.164	0.0920869	0.614942
interpeduncular area	2.14	0.311234		2.062	0.119875	0.618151
stria medullaris	2.59	0.167133		2.65	0.181797	0.626283
lateral geniculate	2.015	0.0714143		2.046	0.103344	0.627337
superior colliculus	2.2125	0.0386221		2.234	0.0770065	0.629063
simple lobule cerebellum	1.79	0.178326		1.848	0.165741	0.629139
median raphe area	2.1025	0.171148		2.156	0.149766	0.631936
ventral tegmental area	2.055	0.162173		2.108	0.158335	0.636546
corpus callosum	2.0175	0.102103		2.05	0.0959166	0.638254
lateral paragigantocellular area	1.7275	0.381259		1.598	0.460728	0.665944
lateral caudal hypothalamic area	1.9475	0.15174		1.988	0.119875	0.666994
olfactory tubercles	1.9025	0.167606		1.95	0.152151	0.669442
secondary somaotsensory ctx	2.12	0.131656		2.16	0.136198	0.67038
medial preoptic area	2.175	0.0946925		2.21	0.132098	0.670504
6th cerebellar lobule	1.9775	0.216545		1.912	0.241702	0.685528
reticulotegmental nucleus	1.99	0.127802		2.024	0.117601	0.690439
posterior thalamic area	2.08	0.0824621		2.108	0.123572	0.710338
solitary tract area	2.1125	0.27415		2.192	0.348884	0.721253
dorsal raphe	2.2775	0.196193		2.242	0.0944458	0.72937
pituitary	2.3075	0.56376		2.192	0.405179	0.730181
primary motor ctx	2.485	0.17253		2.516	0.0904434	0.736621
medial amygdaloid area	2.1025	0.12842		2.142	0.203396	0.746703
mesencephalic reticular formation	2.045	0.131276		2.072	0.112116	0.74855
entorhinal ctx	1.7225	0.228819		1.772	0.222194	0.752596
3rd cerebellar lobule	1.985	0.0450925		2.008	0.134425	0.755392
principal sensory nucleus trigeminal	1.8925	0.20106		1.936	0.215476	0.765844
cuneate area	2.085	0.495143		2.19	0.52664	0.769314
ventral medial hypothalamic area	2.03	0.0637704		1.972	0.37151	0.769582
secondary motor ctx	2.4775	0.232146		2.438	0.160686	0.770945
flocculus cerebellum	1.635	0.29149		1.692	0.277074	0.772973
prepositus area	2.4625	0.35734		2.404	0.237129	0.77589
cortical amygdaloid area	1.465	0.245153		1.518	0.287002	0.778186
transverse fibers pons	2.0725	0.13301		2.006	0.439579	0.781257
8th cerebellar lobule	1.9525	0.294434		1.884	0.422232	0.792095
10th cerebellar lobule	2.0175	0.219754		1.982	0.171814	0.7927
2nd cerebellar lobule	2.0575	0.0888351		2.076	0.118025	0.803123
7th cerebellar lobule	1.97	0.255343		1.918	0.330636	0.803975
pontine area	1.9575	0.0987843		1.982	0.170792	0.80759
medial mammillary area	2.5825	0.322942		2.544	0.149933	0.817762
visual 1 ctx	2.6425	0.445		2.592	0.24994	0.834542
posterior hypothalamic area	2.1275	0.0869387		2.11	0.165378	0.854762
basal amygdaloid area	2.03	0.134412		2.048	0.150732	0.857429
spinal trigeminal nuclear area	1.87	0.414488		1.816	0.460956	0.860536
retrosplenial rostral ctx	2.555	0.1843		2.534	0.194113	0.873768
ambiguus area	1.555	0.477668		1.5	0.522733	0.875348
medullary reticular dorsal area	1.7225	0.75177		1.66	0.487442	0.883822
inferior colliculus	2.205	0.0412311		2.21	0.0591608	0.890555
9th cerebellar lobule	1.895	0.31289		1.926	0.369161	0.897558
crus of ansiform lobule	1.8875	0.381346		1.858	0.336705	0.905299
lateral posterior thalamic area	2.085	0.119304		2.094	0.112383	0.910712
paramedian lobule	1.8075	0.253952		1.782	0.383367	0.912608
lateral septal area	2.38	0.0909212		2.388	0.123572	0.91728
5th cerebellar lobule	1.9325	0.04272		1.928	0.0775887	0.920669
parietal ctx	2.635	0.341126		2.62	0.179304	0.934184
lateral reticular area	1.3475	0.83176		1.396	0.867341	0.934771
fornix	2.31	0.10924		2.32	0.21272	0.934867
paraventricular thalamic area	2.44	0.289943		2.452	0.159437	0.938814
pyramidal tracts	1.8075	0.232719		1.796	0.274007	0.948707
infralimbic ctx	2.1725	0.0991211		2.176	0.0650385	0.950692
pedunculopontine tegmental area	2.1725	0.121209		2.168	0.131415	0.959396
medullary reticular ventral area	1.7775	0.496949		1.76	0.534836	0.961311
intermediate reticular area	1.92	0.269444		1.928	0.243454	0.963993
pontine reticular nucleus oral	1.95	0.123558		1.954	0.136675	0.965023
parvicellular reticular area	1.9925	0.192592		1.988	0.20511	0.974159
retrosplenial caudal ctx	2.3475	0.0320156		2.344	0.222441	0.976296
gigantocelllaris reticular area	2.005	0.192267		2.004	0.166223	0.993546
substantia nigra	1.9925	0.157348		1.992	0.104019	0.995571
pontine reticular nucleus caudal	1.96	0.102956		1.96	0.147817	1
olivary area	0	0		0	0	#DIV/0!
