# Supplementary material for: Paclitaxel Chemotherapy Elicits Widespread Brain Anisotropy Changes in a Comprehensive Mouse Model of Breast Cancer Survivorship: Evidence From In Vivo Diffusion Weighted Imaging
Source: Front Oncol. 2022 Mar 23;12:798704. doi: 10.3389/fonc.2022.798704 (PMC8984118; doi:10.3389/fonc.2022.798704)
Supplement: Supplementary file 15 [file Table_11.xlsx]

## Sheet: Supp Table 11. RA after AI
Supplemental Table 11. Radial anisotropy after aromatase inhibitor treatment
	Vehicle			Paclitaxel
Brain Area	Avg	SD		Avg	SD	P val
interpeduncular area	0.2175	0.00957427	>	0.196	0.0114018	0.0197333
lateral lemniscus	0.335	0.0238048	<	0.31	0	0.0480674
visual 1 ctx	0.1825	0.0262996		0.224	0.0279285	0.0574012
glomerular layer	0.19	0.0216025		0.216	0.0151658	0.0707764
parvicellular reticular area	0.2225	0.0125831		0.206	0.0114018	0.0780101
auditory ctx	0.155	0.0129099		0.182	0.0238747	0.0831687
parietal ctx	0.175	0.0238048		0.204	0.0207364	0.0913814
dorsal medial hypothalamic area	0.2	0.02		0.174	0.0207364	0.0995439
lateral septal area	0.25	0.0141421		0.222	0.0277489	0.111496
secondary somaotsensory ctx	0.1325	0.0170783		0.15	0.0122474	0.115364
7th cerebellar lobule	0.195	0.0057735		0.18	0.0158114	0.117646
retrosplenial rostral ctx	0.1725	0.0221736		0.2	0.0254951	0.133108
prepositus area	0.1875	0.0236291		0.218	0.0311448	0.150564
frontal association ctx	0.1875	0.0275379		0.214	0.0260768	0.182716
secondary motor ctx	0.2	0.0216025		0.232	0.0396232	0.193006
primary somatosensory ctx	0.16	0.0141421		0.176	0.0181659	0.193006
anterior cingulate area	0.1525	0.00957427		0.166	0.0167332	0.197022
medial mammillary area	0.21	0.0141421		0.196	0.0151658	0.199619
subiculum	0.1975	0.005		0.206	0.0114018	0.211712
retrosplenial caudal ctx	0.17	0.0141421		0.186	0.0194936	0.212845
principal sensory nucleus trigeminal	0.265	0.01		0.252	0.0178885	0.23806
insular rostral ctx	0.1475	0.00957427		0.154	0.00547723	0.23806
pontine reticular nucleus oral	0.21	0.0163299		0.2	0.00707107	0.252426
rostral piriform ctx	0.16	0.00816497		0.168	0.0109545	0.265556
bed nucleus stria terminalis	0.2025	0.00957427		0.194	0.0114018	0.273209
entorhinal ctx	0.16	0.0141421		0.17	0.0122474	0.292352
vestibular area	0.1975	0.0206155		0.21	0.0122474	0.292352
decussation superior cerebellar peduncle	0.205	0.0191485		0.186	0.0288097	0.296825
accumbens shell	0.1825	0.015		0.17	0.0187083	0.314991
optic tract	0.3575	0.030957		0.336	0.0288097	0.317041
primary motor ctx	0.1875	0.015		0.208	0.0356371	0.321891
medial geniculate	0.18	0.00816497		0.188	0.0130384	0.322805
fornix	0.2675	0.0170783		0.252	0.0248998	0.326289
ventral thalamic area	0.2	0.0163299		0.19	0.0122474	0.326859
lemniscal area	0.2425	0.0298608		0.228	0.0083666	0.327737
ventricle	0.25	0.00816497		0.244	0.00894427	0.333899
lateral paragigantocellular area	0.2275	0.04272		0.19	0.0636396	0.348544
inferior colliculus	0.1775	0.0125831		0.17	0.01	0.350617
insular caudal ctx	0.1425	0.0125831		0.15	0.01	0.350617
facial nucleus	0.2325	0.0206155		0.204	0.0536656	0.353456
anterior olfactory area	0.175	0.0057735		0.182	0.0130384	0.35582
anterior thalamic area	0.185	0.0173205		0.196	0.0167332	0.366554
transverse fibers pons	0.33	0.0294392		0.304	0.0482701	0.378876
lateral rostral hypothalamic area	0.27	0.02		0.254	0.0288097	0.379171
infralimbic ctx	0.155	0.0387298		0.136	0.0230217	0.387682
cerebral peduncle	0.2375	0.00957427		0.232	0.0083666	0.387794
prelimbic ctx	0.165	0.0173205		0.176	0.0181659	0.387794
anterior amygdaloid area	0.1825	0.0236291		0.172	0.0109545	0.401969
ventral pallidum	0.18	0.0244949		0.168	0.0178885	0.421986
parabrachial area	0.2	0.02		0.19	0.0158114	0.428204
caudal piriform ctx	0.1675	0.0206155		0.176	0.00894427	0.428964
olfactory tubercles	0.2175	0.0330404		0.202	0.0268328	0.461376
tenia tecta ctx	0.1925	0.0221736		0.18	0.0254951	0.465205
parafascicular thalamic area	0.17	0.00816497		0.178	0.0192354	0.466597
claustrum	0.1475	0.005		0.152	0.0109545	0.475797
intermediate reticular area	0.1925	0.0221736		0.184	0.0114018	0.477379
pontine area	0.245	0.0129099		0.252	0.0148324	0.481558
8th cerebellar lobule	0.18	0.00816497		0.172	0.0204939	0.490414
habenular area	0.2025	0.0170783		0.194	0.0181659	0.497432
lateral geniculate	0.1875	0.025		0.198	0.0204939	0.509717
6th cerebellar lobule	0.185	0.0264575		0.176	0.0114018	0.510356
anterior hypothalamic area	0.1875	0.0125831		0.18	0.0187083	0.51649
locus ceruleus	0.2275	0.057373		0.208	0.0286356	0.524006
flocculus cerebellum	0.195	0.0208167		0.204	0.0207364	0.538918
5th cerebellar lobule	0.1575	0.0170783		0.152	0.0083666	0.543597
2nd cerebellar lobule	0.17	0.0182574		0.176	0.0114018	0.563028
basal amygdaloid area	0.1775	0.0125831		0.184	0.0181659	0.564209
reuniens thalamic area	0.19	0.0316228		0.178	0.0286356	0.569158
superior colliculus	0.1575	0.00957427		0.16	0	0.570829
fimbria hippocampus	0.3075	0.0377492		0.296	0.0207364	0.576404
ambiguus area	0.2275	0.0618466		0.2	0.0758288	0.577452
zona incerta	0.25	0.060553		0.234	0.0219089	0.596061
dorsal raphe	0.1625	0.015		0.168	0.0148324	0.599357
corpus callosum	0.2025	0.0298608		0.192	0.0277489	0.602093
spinal trigeminal nuclear area	0.1975	0.0287228		0.182	0.0506952	0.605095
lateral posterior thalamic area	0.15	0.00816497		0.146	0.0134164	0.619015
paraventricular hypothalamic area	0.1925	0.0221736		0.184	0.0260768	0.620687
lateral caudal hypothalamic area	0.295	0.03		0.284	0.0336155	0.625346
median raphe area	0.2075	0.0236291		0.202	0.0083666	0.63871
external capsule	0.1925	0.005		0.196	0.0134164	0.639397
temporal ctx	0.1775	0.00957427		0.182	0.0164317	0.644407
lateral dorsal thalamic area	0.1825	0.0320156		0.192	0.0277489	0.647497
CA1	0.18	0.0141421		0.176	0.0114018	0.651691
medial septal area	0.23	0.0141421		0.226	0.0114018	0.651691
medial lemniscus	0.24	0.0294392		0.23	0.0339116	0.656179
orbital ctx	0.1675	0.00957427		0.17	0.00707107	0.664658
ventral medial hypothalamic area	0.1825	0.0125831		0.178	0.0164317	0.66626
gigantocelllaris reticular area	0.1975	0.0206155		0.192	0.0192354	0.691768
10th cerebellar lobule	0.1775	0.0170783		0.182	0.0164317	0.700094
central amygdaloid area	0.2125	0.005		0.216	0.0167332	0.701556
forceps minor corpus callosum	0.205	0.0173205		0.2	0.02	0.705022
paramedian lobule	0.1875	0.0206155		0.182	0.0216795	0.710823
simple lobule cerebellum	0.18	0.0141421		0.176	0.0167332	0.71493
medial amygdaloid area	0.2275	0.0262996		0.234	0.0250998	0.716495
internal capsule	0.335	0.0173205		0.328	0.0342053	0.722613
crus of ansiform lobule	0.1925	0.0170783		0.188	0.0204939	0.735826
medial preoptic area	0.18	0.0182574		0.176	0.0167332	0.74193
substantia nigra	0.2475	0.0330404		0.24	0.0339116	0.748645
lateral preoptic area	0.19	0.0244949		0.186	0.0114018	0.752841
dorsal hippocampal commissure	0.22	0.0489898		0.228	0.0248998	0.757802
stria terminalis	0.27	0.0743864		0.282	0.0414729	0.766411
lateral amygdaloid area	0.17	0.02		0.166	0.0207364	0.778786
reticulotegmental nucleus	0.1775	0.0170783		0.174	0.0194936	0.786047
mesencephalic reticular formation	0.1875	0.0236291		0.184	0.0134164	0.786047
cortical amygdaloid area	0.16	0.0424264		0.166	0.0207364	0.78724
9th cerebellar lobule	0.185	0.0191485		0.182	0.0148324	0.797972
lateral reticular area	0.1875	0.112361		0.168	0.107564	0.798557
olivary complex	0.225	0.0173205		0.22	0.0367423	0.810916
stria medullaris	0.205	0.0208167		0.208	0.0204939	0.834586
posterior thalamic area	0.1625	0.00957427		0.164	0.0114018	0.839783
medullary reticular dorsal area	0.1825	0.0618466		0.174	0.0602495	0.841204
pituitary	0.2125	0.015		0.21	0.02	0.84211
periaqueductal gray	0.175	0.01		0.174	0.00547723	0.852854
globus pallidus	0.2225	0.025		0.226	0.0288097	0.853554
central medial thalamic area	0.1525	0.005		0.154	0.0151658	0.856548
anterior pretectal thalamic area	0.17	0.0216025		0.172	0.0109545	0.860797
CA3	0.1575	0.00957427		0.156	0.0151658	0.868956
ventral tegmental area	0.185	0.0264575		0.182	0.0258844	0.868956
reticular thalamic area	0.285	0.0264575		0.282	0.0268328	0.871586
pedunculopontine tegmental area	0.1725	0.00957427		0.174	0.0167332	0.878617
4th cerebellar lobule	0.19	0.0216025		0.188	0.0178885	0.883192
3rd cerebellar lobule	0.155	0.0129099		0.154	0.00894427	0.89433
pontine reticular nucleus caudal	0.185	0.0057735		0.184	0.0151658	0.905188
medullary reticular ventral area	0.1925	0.0639661		0.188	0.0476445	0.906746
pyramidal tracts	0.2125	0.0330404		0.21	0.0387298	0.921324
granular cell layer	0.1575	0.00957427		0.158	0.0083666	0.935632
extended amydala	0.2375	0.0298608		0.236	0.0250998	0.93688
caudate putamen	0.1725	0.005		0.172	0.0130384	0.944793
paraventricular thalamic area	0.2025	0.005		0.202	0.0164317	0.95535
diagonal band of Broca	0.2025	0.0221736		0.202	0.0130384	0.967302
accumbens core	0.1725	0.015		0.172	0.0238747	0.972074
solitary tract area	0.2075	0.0170783		0.208	0.0238747	0.972973
cuneate area	0.1875	0.0340343		0.188	0.0349285	0.98339
anterior commissure	0.17	0.0141421		0.17	0.0141421	1
cerebellar nuclear area	0.2	0.00816497		0.2	0.00707107	1
dentate gyrus	0.16	0.0182574		0.16	0.0141421	1
endopiriform area	0.14	0.00816497		0.14	0.0141421	1
medial dorsal thalamic area	0.19	0.0182574		0.19	0.0158114	1
posterior hypothalamic area	0.19	0.0163299		0.19	0.0173205	1
olivary area	0	0		0	0	#DIV/0!
