# Supplementary material for: Paclitaxel Chemotherapy Elicits Widespread Brain Anisotropy Changes in a Comprehensive Mouse Model of Breast Cancer Survivorship: Evidence From In Vivo Diffusion Weighted Imaging
Source: Front Oncol. 2022 Mar 23;12:798704. doi: 10.3389/fonc.2022.798704 (PMC8984118; doi:10.3389/fonc.2022.798704)
Supplement: Supplementary file 16 [file Table_12.xlsx]

## Sheet: Supp Table 12. L1 after AI
Supplemental Table 12. Linear diffusivity after aromatase inhibitor treatment
	Vehicle			Paclitaxel
Brain Area	Avg	SD		Avg	SD	P val
prelimbic ctx	0.9	0.0496655		0.95	0.0234521	0.0840315
granular cell layer	0.735	0.0129099		0.77	0.0339116	0.0945078
claustrum	0.815	0.0264575		0.852	0.0327109	0.110433
anterior pretectal thalamic area	0.9425	0.0359398		0.974	0.0151658	0.115872
anterior olfactory area	0.8175	0.0359398		0.852	0.0228035	0.121221
insular caudal ctx	0.8225	0.0330404		0.862	0.0349285	0.128152
endopiriform area	0.7825	0.0262996		0.81	0.0223607	0.133108
rostral piriform ctx	0.84	0.0294392		0.872	0.0342053	0.182622
dorsal hippocampal commissure	0.865	0.115902		0.954	0.0680441	0.191059
anterior cingulate area	0.9075	0.0434933		0.936	0.0114018	0.196314
primary somatosensory ctx	0.9375	0.0670199		0.982	0.0294958	0.219683
frontal association ctx	0.905	0.081035		0.966	0.0568331	0.224566
CA1	0.8825	0.025		0.908	0.0319374	0.233702
accumbens core	0.8375	0.0403113		0.866	0.0260768	0.238093
caudate putamen	0.8525	0.0298608		0.882	0.0383406	0.248755
vestibular area	0.9125	0.0512348		0.958	0.0605805	0.271034
lateral geniculate	0.8625	0.0419325		0.888	0.0228035	0.279269
glomerular layer	0.8075	0.118145		0.87	0.0282843	0.283676
globus pallidus	0.9025	0.0607591		0.944	0.0487852	0.291577
orbital ctx	0.845	0.0351188		0.872	0.0356371	0.293163
extended amydala	0.9125	0.0287228		0.942	0.0460435	0.303015
reticular thalamic area	0.985	0.0519615		1.016	0.0343511	0.316007
insular rostral ctx	0.84	0.0294392		0.862	0.0311448	0.316816
subiculum	0.89	0.0316228		0.924	0.0568331	0.323158
4th cerebellar lobule	0.805	0.0238048		0.832	0.0460435	0.326285
temporal ctx	0.94	0.136626		0.854	0.112606	0.333665
interpeduncular area	0.94	0.109545		0.888	0.0311448	0.338596
lateral dorsal thalamic area	0.9025	0.04272		0.926	0.0260768	0.33998
lateral amygdaloid area	0.97	0.0594418		0.942	0.0204939	0.352174
stria medullaris	1.105	0.0387298		1.132	0.0432435	0.363004
parafascicular thalamic area	0.8825	0.0411299		0.908	0.0383406	0.368612
primary motor ctx	1.035	0.0665833		1.066	0.0270185	0.369025
medial geniculate	0.8575	0.0442531		0.88	0.0291548	0.387474
fimbria hippocampus	1.0975	0.0727438		1.066	0.0270185	0.394943
central medial thalamic area	0.865	0.0479583		0.886	0.0230217	0.412073
2nd cerebellar lobule	0.855	0.0173205		0.872	0.0370135	0.428964
facial nucleus	0.8125	0.115866		0.746	0.120333	0.430243
superior colliculus	0.8975	0.0189297		0.91	0.0254951	0.442853
paraventricular hypothalamic area	0.915	0.0351188		0.94	0.0524404	0.442853
stria terminalis	0.995	0.0932738		1.032	0.0432435	0.451986
dentate gyrus	0.86	0.0616441		0.89	0.0556776	0.468176
periaqueductal gray	0.955	0.0264575		0.972	0.0383406	0.477379
anterior hypothalamic area	0.855	0.0544671		0.878	0.0383406	0.479872
caudal piriform ctx	0.7775	0.0639661		0.808	0.0601664	0.485984
external capsule	0.845	0.0191485		0.866	0.0545894	0.491471
internal capsule	1.0375	0.0206155		1.058	0.0535724	0.497229
lateral septal area	1.075	0.0519615		1.044	0.0733485	0.500424
olivary complex	0.8125	0.0895824		0.758	0.130077	0.500888
forceps minor corpus callosum	0.885	0.0369685		0.902	0.0370135	0.515361
anterior thalamic area	0.935	0.0619139		0.962	0.056745	0.517157
secondary somaotsensory ctx	0.845	0.0550757		0.868	0.0476445	0.522668
lateral paragigantocellular area	0.8	0.152971		0.72	0.212014	0.548052
infralimbic ctx	0.89	0.0711805		0.868	0.0334664	0.555817
decussation superior cerebellar peduncle	0.865	0.0793725		0.894	0.0630872	0.559288
diagonal band of Broca	0.8675	0.0613052		0.888	0.0396232	0.560988
6th cerebellar lobule	0.8375	0.0903235		0.802	0.091214	0.578433
bed nucleus stria terminalis	0.9875	0.0623832		1.012	0.0630079	0.578747
posterior hypothalamic area	0.9125	0.0499166		0.894	0.0472229	0.586596
cerebral peduncle	0.87	0.0374166		0.886	0.0450555	0.587439
medial mammillary area	1.095	0.106301		1.064	0.0577062	0.591226
CA3	0.8675	0.025		0.878	0.0303315	0.595764
lemniscal area	0.9825	0.0457347		0.998	0.0383406	0.596503
central amygdaloid area	0.9975	0.0492443		1.022	0.0804363	0.612052
anterior commissure	0.8675	0.0590903		0.884	0.0371484	0.622705
optic tract	1.075	0.0597216		1.092	0.0396232	0.622714
fornix	1.07	0.033665		1.052	0.0645755	0.631742
medial dorsal thalamic area	0.935	0.0568624		0.952	0.0460435	0.634233
habenular area	1.065	0.0685565		1.086	0.0650385	0.652466
ventral medial hypothalamic area	0.8625	0.0189297		0.832	0.127945	0.655173
ventral thalamic area	0.875	0.0387298		0.886	0.0350714	0.668376
tenia tecta ctx	0.8525	0.0556028		0.866	0.0357771	0.670593
lateral preoptic area	0.84	0.0804156		0.858	0.0396232	0.671123
transverse fibers pons	1.0375	0.0585235		0.994	0.188096	0.672957
substantia nigra	0.9225	0.0670199		0.906	0.0461519	0.674032
reuniens thalamic area	0.9175	0.0623832		0.934	0.0512835	0.675402
cerebellar nuclear area	0.8325	0.025		0.844	0.0472229	0.675589
retrosplenial caudal ctx	0.965	0.0238048		0.98	0.0667083	0.684528
medial amygdaloid area	0.9425	0.0590903		0.962	0.0769415	0.689762
flocculus cerebellum	0.72	0.125167		0.752	0.10895	0.693641
basal amygdaloid area	0.8525	0.0556028		0.866	0.0439318	0.695164
pontine area	0.9025	0.045		0.916	0.0527257	0.696834
retrosplenial rostral ctx	1.045	0.074162		1.062	0.0521536	0.697424
medial lemniscus	0.8975	0.0665207		0.91	0.03	0.715555
ambiguus area	0.7525	0.195171		0.696	0.245214	0.719395
pituitary	1	0.213229		0.956	0.147071	0.724067
7th cerebellar lobule	0.845	0.0974679		0.816	0.132023	0.725921
solitary tract area	0.9175	0.107819		0.948	0.143248	0.735377
entorhinal ctx	0.7275	0.0903235		0.748	0.0870057	0.739848
ventral tegmental area	0.8775	0.0499166		0.89	0.0578792	0.742948
accumbens shell	0.845	0.0341565		0.852	0.0286356	0.747227
zona incerta	0.8975	0.05058		0.908	0.0449444	0.751106
parvicellular reticular area	0.8875	0.0805709		0.87	0.0793725	0.753556
ventricle	1.135	0.03		1.148	0.0746324	0.755109
simple lobule cerebellum	0.7675	0.0556028		0.782	0.0739594	0.755403
8th cerebellar lobule	0.8275	0.111766		0.796	0.168464	0.75851
secondary motor ctx	1.05	0.080829		1.064	0.0522494	0.761168
anterior amygdaloid area	0.87	0.0559762		0.88	0.043589	0.771065
reticulotegmental nucleus	0.845	0.03		0.852	0.0402492	0.781577
posterior thalamic area	0.865	0.0310913		0.872	0.0396232	0.781577
ventral pallidum	0.855	0.0341565		0.862	0.0383406	0.783846
cortical amygdaloid area	0.64	0.116333		0.662	0.114978	0.784777
pontine reticular nucleus oral	0.8575	0.0537742		0.848	0.0486826	0.788986
spinal trigeminal nuclear area	0.825	0.162583		0.79	0.204695	0.789183
cuneate area	0.895	0.205994		0.934	0.215012	0.791049
parietal ctx	1.08	0.141185		1.098	0.0653452	0.805281
median raphe area	0.925	0.0506623		0.934	0.0572713	0.812735
medial septal area	0.9675	0.0320156		0.974	0.0444972	0.813864
parabrachial area	0.8875	0.0556028		0.896	0.0502991	0.816668
auditory ctx	0.915	0.074162		0.904	0.0680441	0.823298
lateral rostral hypothalamic area	0.9275	0.0411299		0.934	0.0439318	0.82718
inferior colliculus	0.915	0.01		0.912	0.0258844	0.834586
visual 1 ctx	1.0875	0.171731		1.106	0.0826438	0.83633
medial preoptic area	0.9075	0.04272		0.914	0.0472229	0.836892
10th cerebellar lobule	0.85	0.0812404		0.84	0.065192	0.842956
3rd cerebellar lobule	0.8175	0.0330404		0.824	0.0559464	0.84417
pyramidal tracts	0.82	0.0920145		0.806	0.118659	0.852322
pedunculopontine tegmental area	0.91	0.0522813		0.904	0.0439318	0.856548
medullary reticular dorsal area	0.7625	0.315		0.732	0.22698	0.870209
dorsal medial hypothalamic area	0.9	0.0752773		0.894	0.0350714	0.877525
paramedian lobule	0.78	0.0938083		0.766	0.15437	0.878716
gigantocelllaris reticular area	0.8675	0.0826136		0.86	0.0648074	0.882554
5th cerebellar lobule	0.795	0.0191485		0.792	0.0356371	0.884606
mesencephalic reticular formation	0.8725	0.0377492		0.876	0.0397492	0.89709
crus of ansiform lobule	0.81	0.145373		0.798	0.129885	0.899595
intermediate reticular area	0.835	0.11		0.826	0.100648	0.901695
lateral posterior thalamic area	0.8475	0.0531507		0.844	0.0343511	0.907723
9th cerebellar lobule	0.815	0.124499		0.824	0.142934	0.923814
medullary reticular ventral area	0.79	0.23622		0.776	0.2386	0.932462
olfactory tubercles	0.8525	0.0763217		0.856	0.0545894	0.938082
lateral lemniscus	1.05	0.0476095		1.054	0.0976217	0.942746
paraventricular thalamic area	1.0475	0.112953		1.052	0.0749667	0.944612
prepositus area	1.0225	0.147958		1.028	0.0983362	0.94834
locus ceruleus	1.035	0.10116		1.032	0.0690652	0.959188
principal sensory nucleus trigeminal	0.8975	0.0736546		0.9	0.0935414	0.966484
pontine reticular nucleus caudal	0.835	0.0369685		0.836	0.0541295	0.97586
lateral caudal hypothalamic area	0.955	0.0660808		0.956	0.0497996	0.979987
dorsal raphe	0.9275	0.0741058		0.928	0.0432435	0.99019
lateral reticular area	0.6425	0.390502		0.642	0.392263	0.998534
corpus callosum	0.88	0.0547723		0.88	0.034641	1
olivary area	0	0		0	0	#DIV/0!
