# Supplementary material for: Paclitaxel Chemotherapy Elicits Widespread Brain Anisotropy Changes in a Comprehensive Mouse Model of Breast Cancer Survivorship: Evidence From In Vivo Diffusion Weighted Imaging
Source: Front Oncol. 2022 Mar 23;12:798704. doi: 10.3389/fonc.2022.798704 (PMC8984118; doi:10.3389/fonc.2022.798704)
Supplement: Supplementary file 17 [file Table_13.xlsx]

## Sheet: Supp Table 13. Gene Array
Supplemental Table 13. ddCT values from combined hippocampus and hypothalamus gene array
Gene	Cd80	Stat1	Cd38	Icam1	Nod2	Cxcl10	Tlr2	Cd68	Il5	Casp1	Cd86	Ifnb1	Il4	Foxp3	Mx1	Mpo	Fasl	Ifng	Cx3cl1	C5ar1	Tlr1	Tlr5	Ifnar1	Cd14	Stat3	Il1b	Ly96	Il1a	Cd40	Il13	Irf3	Cd4	Cx3cr1	Ddx58	Csf2	Rorc	Irak1	Nfkbia	Itgam	Irf7	Il23a	Cxcr3	Il18	Nfkb1	Jak2	Traf6	Ticam1	Stat4	Ccr6
Group 1 Vehicle
	0.000340739	0.0302298	0.0227987	0.00209747	0.00141911	0.000366454	0.00365736	0.0113236	6.17667e-05	0.00509425	0.00253924	.	0.000189628	0.000577178	9.05523e-05	0.000737128	0.000430984	0.00042734	0.224851	0.000306635	0.00224404	0.00102546	0.0316993	0.00447396	0.0694761	0.000355898	0.00526644	0.00138764	0.002312	7.46101e-05	0.0403293	0.000199667	0.0218382	0.00663156	.	0.00326546	0.0672419	0.150863	0.0150787	0.00447782	0.000110589	.	0.0823068	0.0334807	0.0523611	0.0366855	0.00226852	0.00136432	0.00396538
	0.000482818	0.0358973	0.0240578	0.00139673	0.00151843	0.000556755	0.00275633	0.0109176	4.74523e-05	0.0031812	0.00259444	6.81847e-05	0.000201731	0.000245159	0.000341108	0.000123452	0.000186419	.	0.378278	0.000621812	0.00253065	0.000399147	0.0306872	0.00279064	0.0637356	4.65035e-05	0.00520762	0.00187425	0.00168008	8.57404e-05	0.0379646	0.000358022	0.0229367	0.00502807	7.636e-06	0.00331644	0.0437258	0.0846842	0.014721	0.00298044	0.000415891	.	0.0685962	0.0257834	0.0497733	0.0292107	0.00224496	0.000595323	0.0035674
	0.000582206	0.0406257	0.0242748	0.00240541	0.00210641	0.00128132	0.00265727	0.0125283	0.000117996	0.0054497	0.00193118	4.44517e-05	0.000137761	0.000890266	0.000134658	0.000364354	0.000232441	0.000245587	0.357224	0.000666661	0.00282893	0.000545927	0.041665	0.00727943	0.0803205	0.000196622	0.00467545	0.00135926	0.00246076	.	0.0412067	0.000140549	0.0260357	0.00724222	3.78433e-06	0.00593371	0.064902	0.0884216	0.0210244	0.00429507	0.000424732	8.09891e-05	0.0793974	0.0364519	0.0470308	0.0340259	0.0029715	0.0017737	0.00468353
	0.000350497	0.03763	0.024772	0.00228775	0.00145972	0.00096975	0.00389661	0.0127379	0.000307909	0.00456886	0.00209447	5.64937e-05	0.000392985	0.000774808	0.000377406	0.000394071	0.00225426	0.000805548	0.359666	0.000448849	0.00300696	0.000643944	0.0426738	0.00635933	0.100805	0.000576101	0.00704706	0.00311401	0.00265586	0.000168742	0.0418708	0.00948775	0.0313603	0.0109814	.	0.00380367	0.0682248	0.0858955	0.0152643	0.00558483	0.000260219	6.49706e-05	0.0593171	0.0329344	0.0673657	0.0373134	0.00755372	0.00138735	0.0122151
Mean	0.000439065	0.0360957	0.0239758	0.00204684	0.00162592	0.000793569	0.00324189	0.0118769	0.000133781	0.0045735	0.00228983	5.63767e-05	0.000230526	0.000621853	0.000235931	0.000404751	0.000776026	0.000492825	0.330005	0.000510989	0.00265265	0.000653619	0.0366813	0.00522584	0.0785843	0.000293781	0.00554914	0.00193379	0.00227717	0.000109697	0.0403428	0.0025465	0.0255427	0.0074708	5.71017e-06	0.00407982	0.0610236	0.102466	0.0165221	0.00433454	0.000302858	7.29799e-05	0.0724044	0.0321626	0.0541327	0.0343089	0.00375967	0.00128017	0.00610786
SD	0.000115349	0.00437123	0.000839761	0.000451599	0.000322912	0.000411277	0.000626851	0.000892914	0.000120012	0.000996233	0.000327507	1.18669e-05	0.000111803	0.000282451	0.000144301	0.000252553	0.000991186	0.000285666	0.07073	0.000165466	0.000335886	0.000267527	0.00636388	0.00199979	0.0163321	0.000226678	0.00103338	0.000821551	0.000422232	5.14358e-05	0.00170655	0.00462841	0.00426625	0.00251976	2.72354e-06	0.00125951	0.0116158	0.0323023	0.00300998	0.00106754	0.00014879	1.13268e-05	0.0105316	0.00452496	0.00908649	0.00368542	0.00255172	0.00049368	0.00409763
Group 2 Chemo
	.	-	0.0201225	-	0.000741196	0.000147046	0.00192692	-	.	-	0.00224164	.	.	.	.	0.0030907	0.00121604	.	0.0626011	.	0.0101495	0.00100603	0.0152869	0.00372237	0.0447815	0.000599906	0.0091514	0.00834897	0.00346142	.	0.0872169	.	0.00605922	0.00337074	.	0.00299296	0.106645	0.14902	0.00918848	0.0020743	.	.	0.159458	0.0455506	0.0699579	0.0269515	0.000195517	0.00105088	0.00137364
	0.000855616	0.0284333	0.0194863	0.00237391	0.000919166	0.000318227	0.00249398	0.0131567	0.000381176	0.00663645	0.00146305	3.86012e-05	0.000367782	0.000373074	0.000114525	0.000389486	0.000226524	4.05639e-05	0.348606	0.000747526	0.00191951	0.000737243	0.0388337	0.00437272	0.0704179	0.000235282	0.00480804	0.00160752	0.00248005	0.000130049	0.0374664	0.000242581	0.0324174	0.00547103	8.08495e-06	0.00398387	0.0587449	0.0872225	0.0140703	0.00403698	0.000245242	6.40213e-05	0.0611274	0.0295584	0.0505302	0.0278949	0.00236465	0.00138219	0.00439281
	0.000909372	0.0266202	0.0225075	0.00430884	0.00158786	0.000344939	0.00308751	0.0126226	0.000184213	0.0070074	0.00165942	6.63451e-06	0.000311464	0.00017497	9.35599e-05	0.000763634	0.000458045	0.000210678	0.273992	0.000676666	0.00196927	0.00129236	0.0288706	0.00412142	0.0808403	0.000384429	0.00607032	0.00272861	0.00189847	8.8023e-05	0.0406963	0.000765342	0.0237934	0.00758132	.	0.0037098	0.0584267	0.104835	0.0205969	0.00539168	0.000162151	7.94897e-05	0.0823248	0.0342482	0.0514059	0.0327389	0.00308874	0.00229664	0.00554493
	0.00096243	0.028118	0.0223009	0.00429154	0.000997249	0.000433266	0.00171862	0.0137353	0.00047809	0.00493596	0.00194098	.	0.000766269	0.000366666	8.00563e-05	0.00139579	0.00154682	0.000352167	0.279091	0.000515042	0.00489823	0.000481182	0.0391115	0.0046267	0.0757794	0.000448928	0.0059643	0.00142304	0.00261326	0.000319645	0.0405925	0.000353784	0.0209314	0.00811185	4.91498e-05	0.00355619	0.06112	0.133652	0.0137679	0.00317568	0.000297704	0.000185583	0.05772	0.0309762	0.0608787	0.0405784	0.00526215	0.00126658	0.00762785
Mean	0.00090914	0.0277238	0.0211043	0.0036581	0.00106137	0.00031087	0.00230676	0.0131715	0.000347826	0.00619327	0.00182627	2.26179e-05	0.000481838	0.000304903	9.60469e-05	0.0014099	0.000861857	0.000201136	0.241073	0.000646412	0.00473412	0.000879204	0.0305257	0.0042108	0.0679548	0.000417136	0.00649852	0.00352703	0.0026133	0.000179239	0.051493	0.000453902	0.0208004	0.00613374	2.86174e-05	0.00356071	0.0712343	0.118683	0.0144059	0.00366966	0.000235032	0.000109698	0.0901576	0.0350833	0.0581932	0.0320409	0.00272776	0.00149907	0.00473481
SD	5.34074e-05	0.000968665	0.00152562	0.00111217	0.000366986	0.000119769	0.000615034	0.000556475	0.00014975	0.00110454	0.000339341	2.26039e-05	0.000247929	0.000112571	1.73682e-05	0.00119502	0.000622183	0.00015602	0.123753	0.000119158	0.00386951	0.000348979	0.0112205	0.000385463	0.0160242	0.000151169	0.0018587	0.00326598	0.000644994	0.000123397	0.023863	0.000275386	0.0109732	0.00216655	2.90372e-05	0.000417795	0.023638	0.0278445	0.0046929	0.00140113	6.83509e-05	6.6172e-05	0.0474654	0.00724925	0.00913614	0.00623078	0.00208946	0.000549153	0.00261026
t-value	-6.443	3.186	3.298	-2.685	2.31	2.254	2.13	-2.184	-2.112	-2.037	1.966	2.275	-1.837	1.804	1.92	-1.646	-1.808	1.552	1.248	-1.193	-1.072	-1.026	0.954	0.997	0.929	-0.905	-0.893	-0.946	-0.872	-0.901	-0.932	0.902	0.0803	0.805	-1.111	0.782	-0.775	-0.761	0.759	0.755	0.721	-0.739	-0.73	-0.684	-0.63	0.627	0.626	-0.593	0.565
p-vlaue	0.001	0.024	0.024	0.044	0.06	0.065	0.077	0.081	0.088	0.097	0.097	0.107	0.126	0.131	0.147	0.151	0.159	0.196	0.259	0.287	0.325	0.345	0.377	0.388	0.389	0.4	0.406	0.407	0.417	0.419	0.419	0.433	0.451	0.452	0.464	0.464	0.468	0.476	0.477	0.479	0.503	0.513	0.514	0.52	0.552	0.554	0.555	0.575	0.596
[truncated: 39 more columns]
